# Supplementary material for: 2-[(E)-(4-Methyl­phen­yl)imino­meth­yl]-6-(morpholin-4-ylmeth­yl)phenol
Source: Acta Crystallogr Sect E Struct Rep Online. 2010 Dec 18;67(Pt 1):o147–8. doi: 10.1107/S1600536810052311 (PMC3050317; doi:10.1107/S1600536810052311)
Supplement: Supplementary file 1 [file e-67-0o147-sup1.cif]

##############################################################################
###                                                                        ###
###        Electronic paper (Acta Crystallographica Section E)             ###
###                                                                        ###
##############################################################################
#                                                                            #
# This CIF contains the data in a paper accepted for publication in Acta     #
# Crystallographica Section E. It conforms to the requirements of Notes      #
# for Authors for Section E, and has been peer reviewed under the auspices   #
# of the IUCr Commission on Journals.                                        #
#                                                                            #
# Full details of the Crystallographic Information File format               #
# are given in the paper "The Crystallographic Information File (CIF):       #
# a New Standard Archive File for Crystallography" by S. R. Hall, F. H.      #
# Allen and I. D. Brown [Acta Cryst. (1991), A47, 655-685].                  #
#                                                                            #
# The current version of the core CIF dictionary is obtainable from          #
# ftp://ftp.iucr.org/pub/cif_core.dic. The current version number is 2.4.    #
#                                                                            #
# Software is freely available for graphical display of the structure(s) in  #
# this CIF.  For information consult the CIF home page http://www.iucr.org/  #
# cif/home.html                                                              #
#                                                                            #
# This file may be used for bona fide research purposes within the           #
# scientific community so long as proper attribution is given to the journal # 
# article from which it was obtained.                                        #
#                                                                            #
##############################################################################
                                             
data_global
_audit_creation_method     'PLATON <TABLE ACC> option'
_journal_date_recd_electronic     2010-12-08
_journal_date_accepted     2010-12-13
_journal_name_full     'Acta Crystallographica, Section E'
_journal_year     2011
_journal_volume     67
_journal_issue      1
_journal_page_first     o147
_journal_page_last     o148
_journal_paper_category     QO
_journal_coeditor_code     SI2317
_publ_contact_author_name
; Dr Mehmet Akkurt
;
_publ_contact_author_address
; Department of Physics
  Faculty of Sciences
  Erciyes University
  38039 Kayseri
  Turkey
;
_publ_contact_author_email     akkurt@erciyes.edu.tr
_publ_contact_author_fax     '+90-352-4374933'
_publ_contact_author_phone     '+90-352-4374901 ext. 33106'
_publ_section_title
;
2-[(<i>E</i>)-(4-Methylphenyl)iminomethyl]-6-(morpholin-4-ylmethyl)phenol
;
loop_
    _publ_author_name
    _publ_author_footnote
    _publ_author_address
    'Mehmet Akkurt' .
;
 Department of Physics,
  Faculty of Sciences,
  Erciyes University,
  38039 Kayseri,
  Turkey
;
    'Sevim T\"urktekin' .
;
 Department of Physics,
  Faculty of Sciences,
  Erciyes University,
  38039 Kayseri,
  Turkey
;
    'Aliasghar Jarrahpour' .
;
  Department of Chemistry,
  College of Sciences,
  Shiraz University,
  71454 Shiraz,
  Iran
;
    'Hashem Sharghi' .
;
  Department of Chemistry,
  College of Sciences,
  Shiraz University,
  71454 Shiraz,
  Iran
;
    'Seid Ali Torabi Badrabady' .
;
  Department of Chemistry,
  College of Sciences,
  Shiraz University,
  71454 Shiraz,
  Iran
;
    'Mahdi Aberi' .
;
  Department of Chemistry,
  College of Sciences,
  Shiraz University,
  71454 Shiraz,
  Iran
;
    'Orhan B\"uy\"ukg\"ung\"or' .
;
   Department of Physics,
   Faculty of Arts and Sciences,
   Ondokuz May\?is University,
   55139 Samsun,
   Turkey
;
data_I
_chemical_name_systematic
;
2-[(<i>E</i>)-(4-Methylphenyl)iminomethyl]-6-(morpholin-4-ylmethyl)phenol
;
_chemical_name_common     ?
_chemical_formula_moiety     'C19 H22 N2 O2'
_chemical_formula_sum     'C19 H22 N2 O2'
_chemical_formula_structural     ?
_chemical_formula_iupac     'C19 H22 N2 O2'
_chemical_formula_weight     310.39
_chemical_melting_point     ?
_symmetry_cell_setting     triclinic
_symmetry_space_group_name_H-M     'P -1'
_symmetry_space_group_name_Hall     '-P 1'
loop_
    _symmetry_equiv_pos_site_id
    _symmetry_equiv_pos_as_xyz
    1 x,y,z
    2 -x,-y,-z
_cell_length_a     9.807(3)
_cell_length_b     10.091(3)
_cell_length_c     10.528(3)
_cell_angle_alpha     99.78(2)
_cell_angle_beta     109.34(2)
_cell_angle_gamma     115.18(2)
_cell_volume     828.7(5)
_cell_formula_units_Z     2
_cell_measurement_reflns_used     2924
_cell_measurement_theta_min     2.16
_cell_measurement_theta_max     28.00
_cell_measurement_temperature     296
_cell_special_details
;
;
_exptl_crystal_description     'prism'
_exptl_crystal_colour     'yellow'
_exptl_crystal_size_max     0.530
_exptl_crystal_size_mid     0.400
_exptl_crystal_size_min     0.230
_exptl_crystal_size_rad     ?
_exptl_crystal_density_diffrn     1.244
_exptl_crystal_density_meas     ?
_exptl_crystal_density_method     'Not Measured'
_exptl_crystal_F_000     332
loop_
    _exptl_crystal_face_index_h
    _exptl_crystal_face_index_k
    _exptl_crystal_face_index_l
    _exptl_crystal_face_perp_dist
    -1 0 0 0.1070
    8 1 -1 0.1050
    1 4 -4 0.1770
    4 -1 0 0.1180
    5 1 0 0.0970
    1 2 -2 0.1500
    1 8 -2 0.2190
    1 -7 4 0.2720
    -1 3 7 0.2400
    3 -4 -1 0.2550
    0 -2 5 0.2760
    4 -1 -7 0.2900
    -1 -2 3 0.2740
    1 -6 1 0.2300
    -1 -3 -4 0.2550
    -2 1 2 0.2890
    3 -4 -6 0.2760
_exptl_absorpt_coefficient_mu     0.081
_exptl_absorpt_correction_type     integration
_exptl_absorpt_process_details     '(X-RED32; Stoe & Cie, 2002)'
_exptl_absorpt_correction_T_min     0.958
_exptl_absorpt_correction_T_max     0.982
_exptl_special_details
;
;
_diffrn_ambient_temperature     296
_diffrn_radiation_type     'Mo K\a'
_diffrn_radiation_wavelength     0.71073
_diffrn_radiation_monochromator     'plane graphite'
_diffrn_measurement_device_type     'Stoe IPDS 2'
_diffrn_measurement_device     '2-circle goniometer'
_diffrn_measurement_method     \w
_diffrn_detector_area_resol_mean     6.67
_diffrn_reflns_number     15421
_diffrn_reflns_av_R_equivalents     0.0264
_diffrn_reflns_av_sigmaI/netI     0.0158
_diffrn_reflns_theta_min     2.20
_diffrn_reflns_theta_max     26.50
_diffrn_reflns_theta_full     26.50
_diffrn_measured_fraction_theta_max     1.000
_diffrn_measured_fraction_theta_full     1.000
_diffrn_reflns_limit_h_min     -12
_diffrn_reflns_limit_h_max     12
_diffrn_reflns_limit_k_min     -12
_diffrn_reflns_limit_k_max     12
_diffrn_reflns_limit_l_min     -13
_diffrn_reflns_limit_l_max     13
_diffrn_reflns_reduction_process
;
;
_refine_special_details
;
Refinement on <i>F</i>^2^ for ALL reflections except those flagged by the user
for potential systematic errors. Weighted <i>R</i>-factors <i>wR</i> and all
goodnesses of fit <i>S</i> are based on <i>F</i>^2^, conventional
<i>R</i>-factors <i>R</i> are based on <i>F</i>, with <i>F</i> set to zero for
negative <i>F</i>^2^. The observed criterion of <i>F</i>^2^ > \s(<i>F</i>^2^)
is used only for calculating -<i>R</i>-factor-obs <i>etc</i>. and is not
relevant to the choice of reflections for refinement. <i>R</i>-factors based
on <i>F</i>^2^ are statistically about twice as large as those based on
<i>F</i>, and <i>R</i>-factors based on ALL data will be even larger.
;
_reflns_number_total     3443
_reflns_number_gt     2894
_reflns_threshold_expression     I>2\s(I)
_refine_ls_structure_factor_coef     Fsqd
_refine_ls_matrix_type     full
_refine_ls_R_factor_all     0.0497
_refine_ls_R_factor_gt     0.0415
_refine_ls_wR_factor_gt     0.1160
_refine_ls_wR_factor_ref     0.1210
_refine_ls_goodness_of_fit_ref     1.082
_refine_ls_restrained_S_all     1.082
_refine_ls_number_reflns     3443
_refine_ls_number_parameters     208
_refine_ls_number_restraints     0
_refine_ls_number_constraints     ?
_refine_ls_hydrogen_treatment     constr
_refine_ls_weighting_scheme     calc
_refine_ls_weighting_details
         'calc w=1/[\s^2^(Fo^2^)+(0.0601P)^2^+0.1054P] where P=(Fo^2^+2Fc^2^)/3'
_atom_sites_solution_hydrogens     geom
_atom_sites_solution_primary     direct
_atom_sites_solution_secondary     difmap
_refine_ls_shift/su_max     0.000
_refine_ls_shift/su_mean     0.000
_refine_diff_density_max     0.186
_refine_diff_density_min     -0.166
_refine_ls_extinction_method     'none'
_refine_ls_abs_structure_details     ?
_refine_ls_abs_structure_Flack     .
loop_
    _atom_type_symbol
    _atom_type_description
    _atom_type_scat_dispersion_real
    _atom_type_scat_dispersion_imag
    _atom_type_scat_source
    C C 0.0033 0.0016 ' International Tables Vol C Tables 4.2.6.8 and 6.1.1.4'
    H H 0.0000 0.0000 ' International Tables Vol C Tables 4.2.6.8 and 6.1.1.4'
    N N 0.0061 0.0033 ' International Tables Vol C Tables 4.2.6.8 and 6.1.1.4'
    O O 0.0106 0.0060 ' International Tables Vol C Tables 4.2.6.8 and 6.1.1.4'
_computing_data_collection     'X-AREA (Stoe & Cie, 2002)'
_computing_cell_refinement     'X-AREA (Stoe & Cie, 2002)'
_computing_data_reduction     'X-RED32 (Stoe & Cie, 2002)'
_computing_structure_solution     'SIR97 (Altomare <i>et al.</i>,  1999)'
_computing_structure_refinement     'SHELXL97 (Sheldrick, 2008)'
_computing_molecular_graphics     'ORTEP-3 (Farrugia, 1997)'
_computing_publication_material     'WinGX (Farrugia, 1999)'
loop_
    _atom_site_type_symbol
    _atom_site_label
    _atom_site_fract_x
    _atom_site_fract_y
    _atom_site_fract_z
    _atom_site_U_iso_or_equiv
    _atom_site_thermal_displace_type
    _atom_site_calc_flag
    _atom_site_refinement_flags
    _atom_site_occupancy
    O O1 0.68415(12) 0.65889(11) 0.31759(10) 0.0605(3) Uani . . 1.000
    O O2 0.25927(15) -0.05310(13) 0.37129(14) 0.0731(4) Uani . . 1.000
    N N1 0.70908(14) 0.89705(12) 0.23661(12) 0.0509(3) Uani . . 1.000
    N N2 0.39377(13) 0.18806(12) 0.26385(12) 0.0470(3) Uani . . 1.000
    C C1 0.80432(16) 1.05345(14) 0.24513(14) 0.0460(4) Uani . . 1.000
    C C2 0.90410(18) 1.17249(16) 0.38095(15) 0.0529(4) Uani . . 1.000
    C C3 1.00285(17) 1.32583(15) 0.39579(15) 0.0541(4) Uani . . 1.000
    C C4 1.00833(16) 1.36570(15) 0.27667(15) 0.0508(4) Uani . . 1.000
    C C5 0.90948(17) 1.24557(15) 0.14201(15) 0.0515(4) Uani . . 1.000
    C C6 0.80862(16) 1.09138(14) 0.12519(14) 0.0492(4) Uani . . 1.000
    C C7 1.1219(2) 1.53245(17) 0.29286(19) 0.0719(5) Uani . . 1.000
    C C8 0.56247(17) 0.80217(15) 0.13084(15) 0.0496(4) Uani . . 1.000
    C C9 0.46275(16) 0.63836(14) 0.11187(14) 0.0464(4) Uani . . 1.000
    C C10 0.52758(16) 0.57282(14) 0.20561(13) 0.0461(4) Uani . . 1.000
    C C11 0.43183(16) 0.41315(14) 0.18260(14) 0.0469(4) Uani . . 1.000
    C C12 0.27222(17) 0.32268(15) 0.06675(15) 0.0503(4) Uani . . 1.000
    C C13 0.20689(17) 0.38570(16) -0.02683(15) 0.0538(4) Uani . . 1.000
    C C14 0.30183(17) 0.54185(16) -0.00456(15) 0.0529(4) Uani . . 1.000
    C C15 0.51246(18) 0.34623(16) 0.28015(16) 0.0565(4) Uani . . 1.000
    C C16 0.48127(18) 0.10773(17) 0.31696(16) 0.0555(5) Uani . . 1.000
    C C17 0.3568(2) -0.05472(17) 0.29914(17) 0.0625(5) Uani . . 1.000
    C C18 0.1757(2) 0.0270(2) 0.3227(2) 0.0783(7) Uani . . 1.000
    C C19 0.2971(2) 0.19116(18) 0.34212(18) 0.0620(5) Uani . . 1.000
    H H1 0.72840 0.74990 0.32090 0.0910 Uiso calc R 1.000
    H H2 0.90420 1.14840 0.46240 0.0630 Uiso calc R 1.000
    H H3 1.06710 1.40420 0.48720 0.0650 Uiso calc R 1.000
    H H5 0.91110 1.26940 0.06080 0.0620 Uiso calc R 1.000
    H H6 0.74370 1.01320 0.03360 0.0590 Uiso calc R 1.000
    H H7A 1.23740 1.56600 0.35230 0.0860 Uiso calc R 1.000
    H H7B 1.09230 1.60030 0.33720 0.0860 Uiso calc R 1.000
    H H7C 1.10810 1.53690 0.19930 0.0860 Uiso calc R 1.000
    H H8 0.51770 0.83940 0.06320 0.0600 Uiso calc R 1.000
    H H12 0.20700 0.21690 0.05110 0.0600 Uiso calc R 1.000
    H H13 0.09940 0.32250 -0.10420 0.0650 Uiso calc R 1.000
    H H14 0.25840 0.58370 -0.06780 0.0630 Uiso calc R 1.000
    H H15A 0.60110 0.34430 0.25960 0.0680 Uiso calc R 1.000
    H H15B 0.56460 0.41530 0.37980 0.0680 Uiso calc R 1.000
    H H16A 0.56130 0.16730 0.41820 0.0670 Uiso calc R 1.000
    H H16B 0.54360 0.10120 0.26380 0.0670 Uiso calc R 1.000
    H H17A 0.28230 -0.11600 0.19710 0.0750 Uiso calc R 1.000
    H H17B 0.41730 -0.10540 0.33660 0.0750 Uiso calc R 1.000
    H H18A 0.11260 0.03090 0.37590 0.0940 Uiso calc R 1.000
    H H18B 0.09590 -0.03110 0.22120 0.0940 Uiso calc R 1.000
    H H19A 0.23530 0.24150 0.30660 0.0740 Uiso calc R 1.000
    H H19B 0.37330 0.25170 0.44400 0.0740 Uiso calc R 1.000
loop_
    _atom_site_aniso_label
    _atom_site_aniso_U_11
    _atom_site_aniso_U_22
    _atom_site_aniso_U_33
    _atom_site_aniso_U_12
    _atom_site_aniso_U_13
    _atom_site_aniso_U_23
    O1 0.0572(6) 0.0439(5) 0.0533(5) 0.0144(4) 0.0117(4) 0.0177(4)
    O2 0.0841(8) 0.0696(7) 0.0967(8) 0.0459(6) 0.0539(7) 0.0551(6)
    N1 0.0570(7) 0.0382(5) 0.0558(6) 0.0216(5) 0.0276(5) 0.0173(5)
    N2 0.0482(6) 0.0411(5) 0.0550(6) 0.0236(5) 0.0240(5) 0.0224(5)
    C1 0.0463(6) 0.0371(6) 0.0536(7) 0.0211(5) 0.0225(5) 0.0160(5)
    C2 0.0569(8) 0.0476(7) 0.0503(7) 0.0247(6) 0.0234(6) 0.0174(6)
    C3 0.0514(7) 0.0434(7) 0.0511(7) 0.0203(6) 0.0157(6) 0.0082(5)
    C4 0.0447(7) 0.0383(6) 0.0602(8) 0.0189(5) 0.0184(6) 0.0156(5)
    C5 0.0531(7) 0.0445(7) 0.0542(7) 0.0225(6) 0.0237(6) 0.0207(6)
    C6 0.0499(7) 0.0396(6) 0.0486(7) 0.0193(5) 0.0192(6) 0.0120(5)
    C7 0.0678(10) 0.0419(7) 0.0777(10) 0.0143(7) 0.0231(8) 0.0184(7)
    C8 0.0541(7) 0.0432(7) 0.0566(7) 0.0257(6) 0.0280(6) 0.0218(6)
    C9 0.0490(7) 0.0404(6) 0.0527(7) 0.0218(5) 0.0269(6) 0.0188(5)
    C10 0.0473(7) 0.0406(6) 0.0444(6) 0.0186(5) 0.0206(5) 0.0138(5)
    C11 0.0502(7) 0.0410(6) 0.0506(7) 0.0216(5) 0.0256(6) 0.0190(5)
    C12 0.0487(7) 0.0384(6) 0.0585(8) 0.0177(5) 0.0249(6) 0.0183(5)
    C13 0.0436(7) 0.0474(7) 0.0583(8) 0.0180(6) 0.0174(6) 0.0196(6)
    C14 0.0504(7) 0.0511(7) 0.0605(8) 0.0268(6) 0.0246(6) 0.0271(6)
    C15 0.0509(7) 0.0475(7) 0.0601(8) 0.0194(6) 0.0192(6) 0.0240(6)
    C16 0.0567(8) 0.0581(8) 0.0620(8) 0.0354(7) 0.0271(7) 0.0282(6)
    C17 0.0816(10) 0.0525(8) 0.0645(9) 0.0414(8) 0.0325(8) 0.0284(7)
    C18 0.0730(10) 0.0819(11) 0.1191(15) 0.0480(9) 0.0605(11) 0.0659(11)
    C19 0.0761(10) 0.0610(8) 0.0774(10) 0.0451(8) 0.0470(8) 0.0364(7)
_geom_special_details
;
Bond distances, angles <i>etc</i>. have been calculated using the rounded
fractional coordinates. All su's are estimated from the variances of the
(full) variance-covariance matrix. The cell e.s.d.'s are taken into account in
the estimation of distances, angles and torsion angles
;
loop_
    _geom_bond_atom_site_label_1
    _geom_bond_atom_site_label_2
    _geom_bond_site_symmetry_1
    _geom_bond_site_symmetry_2
    _geom_bond_distance
    _geom_bond_publ_flag
    O1 C10 . . 1.3492(18) no
    O2 C17 . . 1.408(3) no
    O2 C18 . . 1.419(3) no
    O1 H1 . . 0.8200 no
    N1 C8 . . 1.277(2) no
    N1 C1 . . 1.4189(19) no
    N2 C15 . . 1.458(2) no
    N2 C16 . . 1.461(2) no
    N2 C19 . . 1.454(3) no
    C1 C2 . . 1.391(2) no
    C1 C6 . . 1.3887(19) no
    C2 C3 . . 1.378(2) no
    C3 C4 . . 1.391(2) no
    C4 C7 . . 1.511(2) no
    C4 C5 . . 1.388(2) no
    C5 C6 . . 1.383(2) no
    C8 C9 . . 1.453(2) no
    C9 C10 . . 1.407(2) no
    C9 C14 . . 1.395(2) no
    C10 C11 . . 1.402(2) no
    C11 C15 . . 1.513(2) no
    C11 C12 . . 1.383(2) no
    C12 C13 . . 1.388(2) no
    C13 C14 . . 1.373(2) no
    C16 C17 . . 1.501(2) no
    C18 C19 . . 1.500(3) no
    C2 H2 . . 0.9300 no
    C3 H3 . . 0.9300 no
    C5 H5 . . 0.9300 no
    C6 H6 . . 0.9300 no
    C7 H7A . . 0.9600 no
    C7 H7B . . 0.9600 no
    C7 H7C . . 0.9600 no
    C8 H8 . . 0.9300 no
    C12 H12 . . 0.9300 no
    C13 H13 . . 0.9300 no
    C14 H14 . . 0.9300 no
    C15 H15A . . 0.9700 no
    C15 H15B . . 0.9700 no
    C16 H16A . . 0.9700 no
    C16 H16B . . 0.9700 no
    C17 H17A . . 0.9700 no
    C17 H17B . . 0.9700 no
    C18 H18A . . 0.9700 no
    C18 H18B . . 0.9700 no
    C19 H19A . . 0.9700 no
    C19 H19B . . 0.9700 no
loop_
    _geom_contact_atom_site_label_1
    _geom_contact_atom_site_label_2
    _geom_contact_distance
    _geom_contact_site_symmetry_1
    _geom_contact_site_symmetry_2
    _geom_contact_publ_flag
    O1 N1 2.6261(18) . . no
    O2 N2 2.852(2) . . no
    O1 H15B 2.5400 . . no
    O1 H19B 2.8300 . 2_666 no
    O1 H15A 2.8200 . . no
    O2 H2 2.7700 . 2_666 no
    N1 O1 2.6261(18) . . no
    N2 O2 2.852(2) . . no
    N1 H1 1.9000 . . no
    N2 H12 2.5300 . . no
    N2 H6 2.9100 . 2_665 no
    C1 C18 3.596(3) . 1_665 no
    C8 C12 3.409(3) . 2_665 no
    C10 C14 3.432(3) . 2_665 no
    C12 C8 3.409(3) . 2_665 no
    C12 C19 3.368(2) . . no
    C14 C10 3.432(3) . 2_665 no
    C18 C1 3.596(3) . 1_445 no
    C19 C12 3.368(2) . . no
    C1 H16B 2.8600 . 1_565 no
    C1 H18A 3.0000 . 1_665 no
    C2 H18A 2.9600 . 1_665 no
    C2 H16B 3.0300 . 1_565 no
    C3 H19A 3.1000 . 1_665 no
    C4 H19A 2.9400 . 1_665 no
    C5 H14 2.8800 . 2_675 no
    C6 H8 2.6600 . . no
    C8 H1 2.4200 . . no
    C8 H6 2.7300 . . no
    C11 H19A 2.8300 . . no
    C12 H19A 2.8700 . . no
    C19 H12 2.9800 . . no
    H1 N1 1.9000 . . no
    H1 C8 2.4200 . . no
    H2 O2 2.7700 . 2_666 no
    H5 H7C 2.3500 . . no
    H5 H17A 2.4600 . 2_665 no
    H6 C8 2.7300 . . no
    H6 H8 2.3300 . . no
    H6 N2 2.9100 . 2_665 no
    H7C H5 2.3500 . . no
    H8 C6 2.6600 . . no
    H8 H6 2.3300 . . no
    H8 H14 2.4300 . . no
    H12 N2 2.5300 . . no
    H12 C19 2.9800 . . no
    H12 H19A 2.5700 . . no
    H13 H18B 2.5000 . 2_555 no
    H14 H8 2.4300 . . no
    H14 C5 2.8800 . 2_675 no
    H15A O1 2.8200 . . no
    H15A H16B 2.2800 . . no
    H15B O1 2.5400 . . no
    H15B H16A 2.5900 . . no
    H15B H19B 2.3000 . . no
    H16A H15B 2.5900 . . no
    H16A H19B 2.4100 . . no
    H16B C1 2.8600 . 1_545 no
    H16B C2 3.0300 . 1_545 no
    H16B H15A 2.2800 . . no
    H17A H18B 2.3900 . . no
    H17A H5 2.4600 . 2_665 no
    H18A C1 3.0000 . 1_445 no
    H18A C2 2.9600 . 1_445 no
    H18B H17A 2.3900 . . no
    H18B H13 2.5000 . 2_555 no
    H19A C3 3.1000 . 1_445 no
    H19A C4 2.9400 . 1_445 no
    H19A C11 2.8300 . . no
    H19A C12 2.8700 . . no
    H19A H12 2.5700 . . no
    H19B H15B 2.3000 . . no
    H19B H16A 2.4100 . . no
    H19B O1 2.8300 . 2_666 no
loop_
    _geom_angle_atom_site_label_1
    _geom_angle_atom_site_label_2
    _geom_angle_atom_site_label_3
    _geom_angle_site_symmetry_1
    _geom_angle_site_symmetry_2
    _geom_angle_site_symmetry_3
    _geom_angle
    _geom_angle_publ_flag
    C17 O2 C18 . . . 110.04(14) no
    C10 O1 H1 . . . 109.00 no
    C1 N1 C8 . . . 120.07(13) no
    C15 N2 C19 . . . 111.36(13) no
    C16 N2 C19 . . . 108.24(13) no
    C15 N2 C16 . . . 111.27(14) no
    N1 C1 C6 . . . 122.95(12) no
    C2 C1 C6 . . . 118.83(13) no
    N1 C1 C2 . . . 118.13(12) no
    C1 C2 C3 . . . 120.53(13) no
    C2 C3 C4 . . . 121.30(13) no
    C3 C4 C5 . . . 117.56(14) no
    C5 C4 C7 . . . 120.84(14) no
    C3 C4 C7 . . . 121.57(13) no
    C4 C5 C6 . . . 121.83(13) no
    C1 C6 C5 . . . 119.93(13) no
    N1 C8 C9 . . . 122.64(14) no
    C8 C9 C10 . . . 121.32(13) no
    C8 C9 C14 . . . 119.69(13) no
    C10 C9 C14 . . . 118.95(13) no
    O1 C10 C11 . . . 117.69(13) no
    C9 C10 C11 . . . 120.53(13) no
    O1 C10 C9 . . . 121.76(13) no
    C10 C11 C12 . . . 118.40(13) no
    C12 C11 C15 . . . 123.20(13) no
    C10 C11 C15 . . . 118.29(13) no
    C11 C12 C13 . . . 121.68(14) no
    C12 C13 C14 . . . 119.68(15) no
    C9 C14 C13 . . . 120.76(14) no
    N2 C15 C11 . . . 113.61(14) no
    N2 C16 C17 . . . 110.36(15) no
    O2 C17 C16 . . . 112.22(15) no
    O2 C18 C19 . . . 112.08(17) no
    N2 C19 C18 . . . 110.12(15) no
    C1 C2 H2 . . . 120.00 no
    C3 C2 H2 . . . 120.00 no
    C2 C3 H3 . . . 119.00 no
    C4 C3 H3 . . . 119.00 no
    C4 C5 H5 . . . 119.00 no
    C6 C5 H5 . . . 119.00 no
    C1 C6 H6 . . . 120.00 no
    C5 C6 H6 . . . 120.00 no
    C4 C7 H7A . . . 109.00 no
    C4 C7 H7B . . . 109.00 no
    C4 C7 H7C . . . 109.00 no
    H7A C7 H7B . . . 110.00 no
    H7A C7 H7C . . . 109.00 no
    H7B C7 H7C . . . 109.00 no
    N1 C8 H8 . . . 119.00 no
    C9 C8 H8 . . . 119.00 no
    C11 C12 H12 . . . 119.00 no
    C13 C12 H12 . . . 119.00 no
    C12 C13 H13 . . . 120.00 no
    C14 C13 H13 . . . 120.00 no
    C9 C14 H14 . . . 120.00 no
    C13 C14 H14 . . . 120.00 no
    N2 C15 H15A . . . 109.00 no
    N2 C15 H15B . . . 109.00 no
    C11 C15 H15A . . . 109.00 no
    C11 C15 H15B . . . 109.00 no
    H15A C15 H15B . . . 108.00 no
    N2 C16 H16A . . . 110.00 no
    N2 C16 H16B . . . 110.00 no
    C17 C16 H16A . . . 110.00 no
    C17 C16 H16B . . . 110.00 no
    H16A C16 H16B . . . 108.00 no
    O2 C17 H17A . . . 109.00 no
    O2 C17 H17B . . . 109.00 no
    C16 C17 H17A . . . 109.00 no
    C16 C17 H17B . . . 109.00 no
    H17A C17 H17B . . . 108.00 no
    O2 C18 H18A . . . 109.00 no
    O2 C18 H18B . . . 109.00 no
    C19 C18 H18A . . . 109.00 no
    C19 C18 H18B . . . 109.00 no
    H18A C18 H18B . . . 108.00 no
    N2 C19 H19A . . . 110.00 no
    N2 C19 H19B . . . 110.00 no
    C18 C19 H19A . . . 110.00 no
    C18 C19 H19B . . . 110.00 no
    H19A C19 H19B . . . 108.00 no
loop_
    _geom_torsion_atom_site_label_1
    _geom_torsion_atom_site_label_2
    _geom_torsion_atom_site_label_3
    _geom_torsion_atom_site_label_4
    _geom_torsion_site_symmetry_1
    _geom_torsion_site_symmetry_2
    _geom_torsion_site_symmetry_3
    _geom_torsion_site_symmetry_4
    _geom_torsion
    _geom_torsion_publ_flag
    C17 O2 C18 C19 . . . . -56.61(19) no
    C18 O2 C17 C16 . . . . 56.19(18) no
    C8 N1 C1 C6 . . . . -39.4(3) no
    C8 N1 C1 C2 . . . . 143.89(18) no
    C1 N1 C8 C9 . . . . 176.53(15) no
    C19 N2 C15 C11 . . . . -79.79(16) no
    C15 N2 C16 C17 . . . . -180.00(13) no
    C16 N2 C15 C11 . . . . 159.35(13) no
    C15 N2 C19 C18 . . . . 179.71(14) no
    C19 N2 C16 C17 . . . . 57.33(16) no
    C16 N2 C19 C18 . . . . -57.68(17) no
    N1 C1 C6 C5 . . . . -177.41(17) no
    N1 C1 C2 C3 . . . . 178.14(17) no
    C2 C1 C6 C5 . . . . -0.7(3) no
    C6 C1 C2 C3 . . . . 1.3(3) no
    C1 C2 C3 C4 . . . . -1.2(3) no
    C2 C3 C4 C5 . . . . 0.6(3) no
    C2 C3 C4 C7 . . . . -177.38(18) no
    C3 C4 C5 C6 . . . . 0.0(3) no
    C7 C4 C5 C6 . . . . 177.97(18) no
    C4 C5 C6 C1 . . . . 0.1(3) no
    N1 C8 C9 C10 . . . . -3.8(3) no
    N1 C8 C9 C14 . . . . 178.64(17) no
    C10 C9 C14 C13 . . . . 0.8(3) no
    C14 C9 C10 C11 . . . . -0.2(2) no
    C8 C9 C10 O1 . . . . 0.5(2) no
    C14 C9 C10 O1 . . . . 178.05(15) no
    C8 C9 C14 C13 . . . . 178.35(16) no
    C8 C9 C10 C11 . . . . -177.71(15) no
    C9 C10 C11 C12 . . . . -0.6(2) no
    O1 C10 C11 C15 . . . . -2.6(2) no
    O1 C10 C11 C12 . . . . -178.89(15) no
    C9 C10 C11 C15 . . . . 175.65(15) no
    C12 C11 C15 N2 . . . . -14.1(2) no
    C10 C11 C15 N2 . . . . 169.80(14) no
    C15 C11 C12 C13 . . . . -175.25(16) no
    C10 C11 C12 C13 . . . . 0.8(3) no
    C11 C12 C13 C14 . . . . -0.2(3) no
    C12 C13 C14 C9 . . . . -0.6(3) no
    N2 C16 C17 O2 . . . . -57.79(17) no
    O2 C18 C19 N2 . . . . 58.52(19) no
loop_
    _geom_hbond_atom_site_label_D
    _geom_hbond_atom_site_label_H
    _geom_hbond_atom_site_label_A
    _geom_hbond_site_symmetry_A
    _geom_hbond_distance_DH
    _geom_hbond_distance_HA
    _geom_hbond_distance_DA
    _geom_hbond_angle_DHA
    _geom_hbond_publ_flag
    O1 H1 N1 . 0.82 1.90 2.6261(18) 147 yes
    C12 H12 N2 . 0.93 2.53 2.876(2) 102 ?
    C19 H19A Cg2 1_445 0.97 2.96 3.732(3) 137 yes
