# Supplementary material for: 2-[(E)-(4-Methyl­phen­yl)imino­meth­yl]-6-(morpholin-4-ylmeth­yl)phenol
Source: Acta Crystallogr Sect E Struct Rep Online. 2010 Dec 18;67(Pt 1):o147–8. doi: 10.1107/S1600536810052311 (PMC3050317; doi:10.1107/S1600536810052311)
Supplement: Supplementary file 2 [file e-67-0o147-Isup2.hkl]

# 
# h,k,l, Fc-squared, Fo-squared, sigma(Fo-squared) and status flag 
# 
data_I
_shelx_title ' TS-10' 
_shelx_refln_list_code          4 
_shelx_F_calc_maximum      130.96 
_exptl_crystal_F_000       332.00 
_reflns_d_resolution_high  0.7965 
 
loop_ 
 _symmetry_equiv_pos_as_xyz 
 'x, y, z' 
 '-x, -y, -z' 
 
_cell_length_a     9.8071 
_cell_length_b    10.0913 
_cell_length_c    10.5277 
_cell_angle_alpha  99.781 
_cell_angle_beta  109.337 
_cell_angle_gamma 115.177 
 
_shelx_F_squared_multiplier     1.000 
 
loop_ 
 _refln_index_h 
 _refln_index_k 
 _refln_index_l 
 _refln_F_squared_calc 
 _refln_F_squared_meas 
 _refln_F_squared_sigma 
 _refln_observed_status 
   1   0   0     1208.11     1253.14      9.03 o 
   2   0   0       61.70       65.76      0.80 o 
   3   0   0       57.77       57.63      0.72 o 
   4   0   0      439.71      480.62      9.45 o 
   5   0   0      105.86      104.83      1.31 o 
   6   0   0        8.70       10.31      0.51 o 
   7   0   0       17.96       14.65      0.33 o 
   8   0   0        5.69        4.91      0.42 o 
   9   0   0        2.54        2.28      0.35 o 
 -10   1   0        2.31        1.82      0.31 o 
  -9   1   0       19.87       18.18      0.77 o 
  -8   1   0       25.38       26.93      1.22 o 
  -7   1   0        2.72        2.96      0.33 o 
  -6   1   0       28.59       38.49      0.49 o 
  -5   1   0      112.81      126.56      3.44 o 
  -4   1   0       47.61       59.11      0.97 o 
  -3   1   0      566.01      577.87      5.35 o 
  -2   1   0     8601.34     8137.06     68.86 o 
  -1   1   0      950.24      954.20     13.65 o 
   0   1   0       30.79       34.64      0.99 o 
   1   1   0      536.22      519.65      3.86 o 
   2   1   0       28.57       26.61      0.56 o 
   3   1   0       35.38       35.12      0.51 o 
   4   1   0       39.48       51.44      0.55 o 
   5   1   0        8.48        7.58      0.37 o 
   6   1   0        0.70        0.79      0.31 o 
   7   1   0       39.06       41.76      0.94 o 
   8   1   0       38.56       38.67      1.00 o 
   9   1   0        7.40        6.93      0.42 o 
 -10   2   0        8.98        9.36      0.38 o 
  -9   2   0        3.01        3.29      0.33 o 
  -8   2   0        0.25        0.83      0.38 o 
  -7   2   0        2.86        3.75      0.34 o 
  -6   2   0       17.30       15.21      0.35 o 
  -5   2   0       14.58       14.71      0.39 o 
  -4   2   0        5.66        7.66      0.48 o 
  -3   2   0      109.03      128.33      1.71 o 
  -2   2   0     2914.85     2926.06     55.76 o 
  -1   2   0      638.19      633.38      5.64 o 
   0   2   0       94.87       94.36      0.88 o 
   1   2   0      520.30      496.62      2.66 o 
   2   2   0       53.09       49.19      0.54 o 
   3   2   0      454.51      441.94      4.58 o 
   4   2   0        5.16        6.14      0.37 o 
   5   2   0        3.15        4.06      0.35 o 
   6   2   0      104.55       99.54      2.45 o 
   7   2   0        0.01       -0.05      0.33 o 
   8   2   0        7.86        8.03      0.41 o 
 -11   3   0        4.29        4.70      0.38 o 
 -10   3   0        0.29        0.87      0.29 o 
  -9   3   0        2.30        2.00      0.35 o 
  -8   3   0        0.19        0.40      0.35 o 
  -7   3   0        3.38        2.79      0.36 o 
  -6   3   0       93.96       88.79      1.10 o 
  -5   3   0      224.84      236.99      2.58 o 
  -4   3   0      943.35      957.20      8.83 o 
  -3   3   0      507.93      496.24      6.54 o 
  -2   3   0       16.21       16.16      0.46 o 
  -1   3   0      222.88      202.19      1.72 o 
   0   3   0      340.08      329.90      1.29 o 
   1   3   0      633.13      644.66      4.91 o 
   2   3   0       67.32       49.57      0.53 o 
   3   3   0        9.43        8.71      0.35 o 
   4   3   0      137.02      132.28      2.35 o 
   5   3   0        0.32        0.52      0.35 o 
   6   3   0       86.93       90.59      2.11 o 
   7   3   0        0.69        0.74      0.34 o 
   8   3   0        3.97        4.07      0.42 o 
 -11   4   0        0.37        0.55      0.41 o 
 -10   4   0        1.94        2.93      0.39 o 
  -9   4   0        6.46        6.75      0.36 o 
  -8   4   0        5.26        6.37      0.38 o 
  -7   4   0        8.99        8.07      0.39 o 
  -6   4   0      413.19      415.76      6.75 o 
  -5   4   0      104.75      114.58      3.02 o 
  -4   4   0       51.27       52.30      0.52 o 
  -3   4   0       56.82       54.60      0.57 o 
  -2   4   0       41.85       44.42      0.53 o 
  -1   4   0      148.28      144.45      0.83 o 
   0   4   0      759.76      867.34      4.45 o 
   1   4   0      390.05      408.05      3.66 o 
   2   4   0      357.13      335.24      2.74 o 
   3   4   0       26.18       24.92      0.52 o 
   4   4   0      674.24      658.71      9.68 o 
   5   4   0        6.93        6.53      0.36 o 
   6   4   0        0.00       -0.12      0.29 o 
   7   4   0        1.77        1.52      0.46 o 
 -11   5   0        2.48        2.22      0.37 o 
 -10   5   0        5.40        5.46      0.34 o 
  -9   5   0       50.81       52.16      0.95 o 
  -8   5   0       53.37       54.46      1.80 o 
  -7   5   0       16.47       17.65      0.85 o 
  -6   5   0      155.68      165.28      2.94 o 
  -5   5   0      264.96      271.72      3.55 o 
  -4   5   0      936.86      981.39     10.46 o 
  -3   5   0       93.09       94.46      0.74 o 
  -2   5   0      251.60      255.80      1.33 o 
  -1   5   0     1436.11     1478.24      7.12 o 
   0   5   0       39.58       44.53      0.47 o 
   1   5   0      228.57      215.53      2.01 o 
   2   5   0       59.64       57.26      0.49 o 
   3   5   0      100.11       99.44      1.20 o 
   4   5   0       12.38       12.37      0.38 o 
   5   5   0        1.85        2.75      0.32 o 
   6   5   0        1.92        1.81      0.36 o 
 -11   6   0        0.01        0.30      0.35 o 
 -10   6   0       39.14       41.07      1.49 o 
  -9   6   0       46.30       48.58      0.97 o 
  -8   6   0      105.81      106.67      1.13 o 
  -7   6   0       57.30       58.74      0.50 o 
  -6   6   0       50.91       50.56      0.54 o 
  -5   6   0      116.12      122.98      1.17 o 
  -4   6   0       11.80       12.21      0.33 o 
  -3   6   0      331.97      343.90      3.41 o 
  -2   6   0       63.73       60.40      0.65 o 
  -1   6   0       33.48       35.19      0.43 o 
   0   6   0        9.14       10.57      0.85 o 
   1   6   0        0.88        2.03      0.35 o 
   2   6   0        2.56        3.21      0.32 o 
   3   6   0       16.86       15.78      0.41 o 
   4   6   0        0.29        0.05      0.31 o 
   5   6   0        0.11        0.71      0.33 o 
 -11   7   0       11.48       10.87      0.58 o 
 -10   7   0       11.23       10.83      0.42 o 
  -9   7   0       10.38        9.94      0.37 o 
  -8   7   0       16.88       17.53      0.31 o 
  -7   7   0        0.15        0.36      0.35 o 
  -6   7   0        6.60        7.20      0.35 o 
  -5   7   0       37.30       40.55      1.19 o 
  -4   7   0       47.33       53.93      0.51 o 
  -3   7   0        1.30        1.02      0.30 o 
  -2   7   0        0.62        1.18      0.39 o 
  -1   7   0        2.34        1.98      0.33 o 
   0   7   0      207.10      200.01      2.31 o 
   1   7   0        7.84        7.73      0.47 o 
   2   7   0       15.17       16.40      0.34 o 
   3   7   0        4.00        4.85      0.35 o 
   4   7   0        4.46        4.94      0.34 o 
 -11   8   0        0.15        0.41      0.27 o 
 -10   8   0        0.30        0.60      0.35 o 
  -9   8   0        0.95        1.68      0.29 o 
  -8   8   0        1.02        1.74      0.32 o 
  -7   8   0        0.37        0.76      0.35 o 
  -6   8   0       26.31       24.25      0.39 o 
  -5   8   0        7.85        6.54      0.36 o 
  -4   8   0       98.84      101.29      0.57 o 
  -3   8   0        0.19        0.37      0.34 o 
  -2   8   0       99.37       95.93      0.72 o 
  -1   8   0       12.37       10.67      0.34 o 
   0   8   0       65.62       64.37      0.68 o 
   1   8   0       23.11       22.61      0.67 o 
   2   8   0        0.21       -0.10      0.34 o 
   3   8   0       11.98       13.88      0.43 o 
 -11   9   0        5.82        5.87      0.39 o 
 -10   9   0        6.48        7.43      0.33 o 
  -9   9   0        2.88        3.68      0.38 o 
  -8   9   0        0.00        0.17      0.32 o 
  -7   9   0       41.96       40.45      0.57 o 
  -6   9   0      250.88      256.75      4.93 o 
  -5   9   0      270.31      265.58      2.43 o 
  -4   9   0       48.56       48.03      0.85 o 
  -3   9   0       26.95       26.36      0.73 o 
  -2   9   0       74.00       69.50      1.18 o 
  -1   9   0       71.53       65.14      0.66 o 
   0   9   0        9.75        8.74      0.35 o 
   1   9   0        1.72        2.63      0.34 o 
   2   9   0        4.44        5.48      0.43 o 
 -10  10   0        2.72        2.48      0.33 o 
  -9  10   0        0.99        1.03      0.28 o 
  -8  10   0       26.89       26.51      0.65 o 
  -7  10   0       47.69       44.61      0.57 o 
  -6  10   0       79.96       82.82      1.02 o 
  -5  10   0       26.15       29.93      0.70 o 
  -4  10   0        0.56        0.73      0.37 o 
  -3  10   0        0.00        0.05      0.31 o 
  -2  10   0        0.00        0.62      0.31 o 
  -1  10   0        2.89        3.05      0.35 o 
   0  10   0        2.87        3.36      0.31 o 
   1  10   0       23.32       28.92      0.94 o 
 -10  11   0        1.82        1.30      0.28 o 
  -9  11   0        4.75        3.64      0.32 o 
  -8  11   0        5.15        4.75      0.53 o 
  -7  11   0        2.37        2.14      0.40 o 
  -6  11   0        6.99        7.49      0.54 o 
  -5  11   0        0.91        1.11      0.34 o 
  -4  11   0        4.10        4.07      0.40 o 
  -3  11   0        0.34        0.58      0.34 o 
  -2  11   0        3.84        3.11      0.32 o 
  -1  11   0        3.31        5.72      0.52 o 
  -8  12   0        2.44        2.14      0.41 o 
  -7  12   0        0.00        0.25      0.33 o 
  -6  12   0        4.66        4.62      0.37 o 
  -5  12   0        7.64        7.18      0.36 o 
  -4  12   0        1.10        1.32      0.33 o 
   3 -12   1        4.56        5.72      0.57 o 
   4 -12   1        0.66        1.11      0.36 o 
   5 -12   1        0.00        0.23      0.35 o 
   6 -12   1        0.91        1.63      0.36 o 
   7 -12   1        6.06        5.71      0.33 o 
   8 -12   1        5.06        4.26      0.31 o 
   1 -11   1        2.26        3.54      0.37 o 
   2 -11   1        0.68        1.23      0.64 o 
   3 -11   1        0.60        1.07      0.31 o 
   4 -11   1        3.93        4.04      0.43 o 
   5 -11   1        5.71        5.57      0.39 o 
   6 -11   1       29.12       28.55      1.59 o 
   7 -11   1        2.42        2.14      0.33 o 
   8 -11   1        0.50        0.77      0.31 o 
   9 -11   1        5.47        5.97      0.35 o 
  -1 -10   1        0.01        0.14      0.32 o 
   0 -10   1        1.59        1.82      0.34 o 
   1 -10   1        0.17        0.14      0.34 o 
   2 -10   1       18.36       15.66      0.39 o 
   3 -10   1       51.80       51.22      1.23 o 
   4 -10   1        1.12        1.84      0.34 o 
   5 -10   1       38.20       39.85      0.87 o 
   6 -10   1       17.23       18.00      0.43 o 
   7 -10   1        1.19        1.43      0.34 o 
   8 -10   1       10.18       10.74      0.36 o 
   9 -10   1       17.69       16.94      0.36 o 
  10 -10   1       11.34       10.74      0.50 o 
  -3  -9   1        3.19        5.19      0.44 o 
  -2  -9   1        8.17       11.28      0.43 o 
  -1  -9   1        0.07        0.43      0.36 o 
   0  -9   1        0.00        0.04      0.28 o 
   1  -9   1       13.37       12.58      0.41 o 
   2  -9   1       26.06       25.94      0.37 o 
   3  -9   1       15.42       15.45      0.33 o 
   4  -9   1       70.39       70.20      1.38 o 
   5  -9   1       78.36       80.13      1.09 o 
   6  -9   1        0.82        0.37      0.30 o 
   7  -9   1        0.46        0.31      0.31 o 
   8  -9   1        9.74        8.86      0.31 o 
   9  -9   1        0.03        0.38      0.32 o 
  10  -9   1        0.51        1.03      0.36 o 
  -4  -8   1       32.79       42.62      1.17 o 
  -3  -8   1        1.67        2.16      0.35 o 
  -2  -8   1        0.00        0.26      0.38 o 
  -1  -8   1       11.72       11.23      0.41 o 
   0  -8   1       38.62       35.92      0.54 o 
   1  -8   1      179.41      163.96      1.13 o 
   2  -8   1      176.62      171.61      1.49 o 
   3  -8   1        0.06       -0.28      0.30 o 
   4  -8   1        1.97        2.63      0.34 o 
   5  -8   1        8.99       10.70      0.42 o 
   6  -8   1       26.47       23.69      0.37 o 
   7  -8   1        4.81        4.02      0.34 o 
   8  -8   1        9.02        9.75      0.35 o 
   9  -8   1        0.31       -0.40      0.30 o 
  10  -8   1        0.02        0.28      0.27 o 
  11  -8   1        2.37        2.08      0.34 o 
  -5  -7   1        2.77        3.02      0.35 o 
  -4  -7   1        0.69        0.52      0.35 o 
  -3  -7   1        0.93        2.03      0.38 o 
  -2  -7   1       32.33       29.33      0.55 o 
  -1  -7   1        0.19        0.13      0.38 o 
   0  -7   1        0.92        0.81      0.39 o 
   1  -7   1        1.40        0.99      0.39 o 
   2  -7   1       53.54       51.74      0.48 o 
   3  -7   1      324.26      320.49      3.34 o 
   4  -7   1       84.47       80.62      0.79 o 
   5  -7   1       53.74       58.25      0.83 o 
   6  -7   1        1.26        1.26      0.38 o 
   7  -7   1       14.10       15.76      0.39 o 
   8  -7   1        1.60        2.24      0.37 o 
   9  -7   1        6.64        5.62      0.29 o 
  10  -7   1        0.00        0.21      0.39 o 
  11  -7   1        0.30        0.13      0.36 o 
  -6  -6   1        0.20       -0.12      0.37 o 
  -5  -6   1        0.02        0.18      0.35 o 
  -4  -6   1        0.00        0.10      0.34 o 
  -3  -6   1        0.07        0.09      0.33 o 
  -2  -6   1        8.42        7.78      0.37 o 
  -1  -6   1        0.37        0.48      0.38 o 
   0  -6   1        0.60        0.51      0.37 o 
   1  -6   1        2.44        1.49      0.31 o 
   2  -6   1      187.51      197.57      2.10 o 
   3  -6   1        2.98        3.35      0.38 o 
   4  -6   1        3.92        4.04      0.37 o 
   5  -6   1       21.84       24.75      0.35 o 
   6  -6   1        0.25        0.22      0.32 o 
   7  -6   1       15.35       16.42      0.44 o 
   8  -6   1        2.13        1.75      0.55 o 
   9  -6   1       20.95       22.45      1.19 o 
  10  -6   1       23.80       24.51      0.63 o 
  11  -6   1        5.67        4.60      0.38 o 
  -7  -5   1        2.14        1.62      0.41 o 
  -6  -5   1        2.17        2.18      0.41 o 
  -5  -5   1        3.50        3.31      0.32 o 
  -4  -5   1        0.66        1.30      0.35 o 
  -3  -5   1       66.83       63.72      0.63 o 
  -2  -5   1        3.16        3.05      0.39 o 
  -1  -5   1       83.09       87.46      1.09 o 
   0  -5   1       48.24       47.38      0.51 o 
   1  -5   1      588.18      661.21      5.23 o 
   2  -5   1       23.75       31.43      0.48 o 
   3  -5   1       78.01       99.66      1.20 o 
   4  -5   1       77.51       76.08      1.53 o 
   5  -5   1      258.25      269.46      2.43 o 
   6  -5   1       10.10       12.45      0.33 o 
   7  -5   1        3.49        4.04      0.47 o 
   8  -5   1      303.46      328.73      5.15 o 
   9  -5   1      169.89      182.26      5.11 o 
  10  -5   1        0.32        0.30      0.33 o 
  11  -5   1        3.49        2.78      0.39 o 
  -7  -4   1        2.31        2.74      0.41 o 
  -6  -4   1       20.94       21.75      0.83 o 
  -5  -4   1       30.03       27.58      0.78 o 
  -4  -4   1        0.29        0.44      0.42 o 
  -3  -4   1       55.58       57.34      0.78 o 
  -2  -4   1      638.70      656.33      8.61 o 
  -1  -4   1      625.27      700.97      8.58 o 
   0  -4   1       49.06       47.59      0.55 o 
   1  -4   1       47.69       58.07      0.68 o 
   2  -4   1      414.06      382.45      3.49 o 
   3  -4   1     1076.13     1078.66     20.35 o 
   4  -4   1      531.80      551.85      1.39 o 
   5  -4   1       70.07       83.36      0.71 o 
   6  -4   1       86.56       92.08      2.12 o 
   7  -4   1       52.75       51.18      0.76 o 
   8  -4   1       24.42       23.13      0.73 o 
   9  -4   1       12.92       14.45      0.77 o 
  10  -4   1        0.49        0.30      0.32 o 
  -8  -3   1        0.11        0.79      0.40 o 
  -7  -3   1        0.69        0.50      0.35 o 
  -6  -3   1        9.35       10.09      0.43 o 
  -5  -3   1      137.02      129.10      2.38 o 
  -4  -3   1        3.29        3.99      0.36 o 
  -3  -3   1      416.92      421.78      2.85 o 
  -2  -3   1      227.45      216.77      2.86 o 
  -1  -3   1       67.22       73.95      0.73 o 
   0  -3   1      380.01      362.36      1.98 o 
   1  -3   1      169.56      158.73      2.55 o 
   2  -3   1       11.43       11.83      1.76 o 
   3  -3   1     1097.64     1114.69     25.14 o 
   4  -3   1       62.88       51.37      0.68 o 
   5  -3   1       48.51       43.72      0.49 o 
   6  -3   1        6.53        6.47      0.36 o 
   7  -3   1       69.88       64.66      0.94 o 
   8  -3   1       18.44       17.78      0.45 o 
   9  -3   1        1.26        2.03      0.39 o 
  10  -3   1        1.17        1.01      0.45 o 
  -9  -2   1        0.27        0.44      0.36 o 
  -8  -2   1       25.62       27.92      1.08 o 
  -7  -2   1       50.86       44.86      1.09 o 
  -6  -2   1       33.62       34.12      0.76 o 
  -5  -2   1       19.36       15.86      0.50 o 
  -4  -2   1      161.97      162.55      1.65 o 
  -3  -2   1       30.74       35.92      0.54 o 
  -2  -2   1      188.02      184.28      1.78 o 
  -1  -2   1      153.35      139.97      1.03 o 
   0  -2   1       69.58       66.14      0.85 o 
   1  -2   1      751.89      774.72      9.19 o 
   2  -2   1     1350.61     1335.36     21.94 o 
   3  -2   1      410.99      444.56      5.29 o 
   4  -2   1       34.22       28.01      0.59 o 
   5  -2   1        5.45        5.26      0.33 o 
   6  -2   1       75.24       70.46      1.91 o 
   7  -2   1       23.40       22.22      0.77 o 
   8  -2   1        7.91        8.73      0.40 o 
   9  -2   1        0.08        0.34      0.29 o 
  10  -2   1        5.70        6.61      0.36 o 
  -9  -1   1        3.73        3.41      0.34 o 
  -8  -1   1        6.09        6.36      0.45 o 
  -7  -1   1        5.30        5.21      0.32 o 
  -6  -1   1        6.20        5.20      0.38 o 
  -5  -1   1       40.11       44.20      0.71 o 
  -4  -1   1       38.63       38.35      0.86 o 
  -3  -1   1       22.54       15.08      0.48 o 
  -2  -1   1      124.85      120.84      0.93 o 
  -1  -1   1     1073.21     1127.21     11.61 o 
   0  -1   1        1.44        3.15      0.72 o 
   1  -1   1     1386.19     1444.32     29.91 o 
   2  -1   1     4343.69     4120.22     32.07 o 
   3  -1   1        0.34        0.62      0.48 o 
   4  -1   1      267.73      304.73      2.74 o 
   5  -1   1      422.83      444.47      5.45 o 
   6  -1   1        4.57        5.20      0.33 o 
   7  -1   1       31.25       29.67      0.87 o 
   8  -1   1       40.51       38.96      1.16 o 
   9  -1   1       11.37        9.06      0.38 o 
 -10   0   1        0.62        0.64      0.36 o 
  -9   0   1       23.36       25.11      0.60 o 
  -8   0   1        0.00        0.40      0.29 o 
  -7   0   1       48.25       44.95      0.81 o 
  -6   0   1        1.67        1.96      0.37 o 
  -5   0   1        0.42        0.42      0.37 o 
  -4   0   1        0.07        0.37      0.44 o 
  -3   0   1       95.65       82.86      0.73 o 
  -2   0   1      718.42      752.55      8.63 o 
  -1   0   1      156.30      171.92      2.33 o 
   0   0   1       85.00      107.61      1.27 o 
   1   0   1      629.41      625.74     11.30 o 
   2   0   1        0.85        2.22      0.50 o 
   3   0   1      524.37      550.18      2.95 o 
   4   0   1       71.55       98.57      1.96 o 
   5   0   1        3.87        1.70      0.32 o 
   6   0   1       35.66       38.56      0.78 o 
   7   0   1       23.08       18.49      0.35 o 
   8   0   1       77.56       72.44      0.83 o 
   9   0   1       12.51       11.99      0.67 o 
 -10   1   1       35.75       34.99      0.99 o 
  -9   1   1       37.04       37.72      0.42 o 
  -8   1   1       21.07       21.69      0.69 o 
  -7   1   1        2.45        4.25      0.44 o 
  -6   1   1       27.43       33.02      0.54 o 
  -5   1   1        0.69        0.82      0.35 o 
  -4   1   1      149.83      153.52      2.13 o 
  -3   1   1       13.28        9.55      0.58 o 
  -2   1   1     1199.74     1148.42     16.78 o 
  -1   1   1       48.69       51.99      0.76 o 
   0   1   1     4686.16     4426.89     32.32 o 
   1   1   1       30.54       23.98      0.60 o 
   2   1   1       78.54       70.64      0.68 o 
   3   1   1       88.78       85.61      0.60 o 
   4   1   1        9.26       11.24      0.34 o 
   5   1   1       13.68       11.79      0.43 o 
   6   1   1        4.85        5.13      0.52 o 
   7   1   1        8.03        8.57      0.31 o 
   8   1   1        1.10        1.52      0.31 o 
 -11   2   1       11.58       10.63      0.49 o 
 -10   2   1        9.05        8.93      0.38 o 
  -9   2   1       10.65       10.81      0.50 o 
  -8   2   1        0.35        0.49      0.29 o 
  -7   2   1       60.98       61.53      1.30 o 
  -6   2   1      109.47      108.77      1.55 o 
  -5   2   1       49.12       44.85      0.72 o 
  -4   2   1     1614.95     1620.19     24.98 o 
  -3   2   1     6264.03     6022.73    106.21 o 
  -2   2   1      164.89      145.76      0.85 o 
  -1   2   1      151.28      164.70      1.01 o 
   0   2   1      134.61      136.29      0.92 o 
   1   2   1       28.30       29.15      0.48 o 
   2   2   1        6.16        5.25      0.40 o 
   3   2   1       13.60       13.70      0.40 o 
   4   2   1        3.04        3.82      0.35 o 
   5   2   1       14.81       11.98      0.44 o 
   6   2   1       70.58       71.29      1.85 o 
   7   2   1       38.04       38.48      0.78 o 
   8   2   1        7.40        6.61      0.36 o 
 -11   3   1        3.00        3.49      0.38 o 
 -10   3   1        0.67        0.93      0.28 o 
  -9   3   1        0.01        0.61      0.34 o 
  -8   3   1       15.57       16.05      0.36 o 
  -7   3   1       82.06       82.74      3.19 o 
  -6   3   1      249.73      247.64      3.27 o 
  -5   3   1      236.05      235.87      6.66 o 
  -4   3   1      143.10      136.78      2.31 o 
  -3   3   1      193.19      191.65      1.79 o 
  -2   3   1       50.19       43.51      0.50 o 
  -1   3   1        1.09        1.14      0.43 o 
   0   3   1      172.17      189.60      1.44 o 
   1   3   1        0.02        0.65      0.42 o 
   2   3   1      252.70      232.42      1.68 o 
   3   3   1        0.32        0.83      0.31 o 
   4   3   1        9.23       10.39      0.35 o 
   5   3   1      217.51      212.51      2.94 o 
   6   3   1       33.73       35.96      1.08 o 
   7   3   1        0.04        1.21      0.40 o 
 -11   4   1        1.74        1.98      0.37 o 
 -10   4   1        1.73        1.80      0.44 o 
  -9   4   1        3.05        3.87      0.35 o 
  -8   4   1       85.61       93.85      2.34 o 
  -7   4   1        1.40        3.24      0.81 o 
  -6   4   1      353.44      362.27      8.32 o 
  -5   4   1      838.90      789.79      9.68 o 
  -4   4   1       36.74       36.65      0.57 o 
  -3   4   1      183.16      158.02      1.03 o 
  -2   4   1      266.43      252.97      1.35 o 
  -1   4   1      178.55      170.83      1.03 o 
   0   4   1        3.41        3.23      0.45 o 
   1   4   1      310.32      295.24      1.75 o 
   2   4   1        0.48        0.74      0.30 o 
   3   4   1      970.27      938.08     15.52 o 
   4   4   1      233.95      236.71      1.59 o 
   5   4   1        4.71        4.83      0.32 o 
   6   4   1        3.30        3.97      0.32 o 
   7   4   1        5.87        6.88      0.50 o 
 -11   5   1        0.45        0.24      0.38 o 
 -10   5   1        0.08       -0.26      0.33 o 
  -9   5   1        6.53        6.59      0.44 o 
  -8   5   1      466.81      458.86      5.20 o 
  -7   5   1       20.04       19.07      0.46 o 
  -6   5   1       14.99       11.69      0.36 o 
  -5   5   1        1.98        2.68      0.34 o 
  -4   5   1      103.66      101.24      0.57 o 
  -3   5   1       33.76       23.70      0.44 o 
  -2   5   1       39.11       42.77      0.46 o 
  -1   5   1        0.00        0.40      0.33 o 
   0   5   1       87.93       95.51      0.57 o 
   1   5   1       81.42       80.43      0.55 o 
   2   5   1      491.53      480.10      3.49 o 
   3   5   1        1.07        1.33      0.34 o 
   4   5   1       24.40       27.19      0.45 o 
   5   5   1        3.51        3.97      0.39 o 
   6   5   1        0.12       -0.18      0.41 o 
 -11   6   1        7.33        8.90      0.39 o 
 -10   6   1      133.29      141.18     10.34 o 
  -9   6   1       18.53       17.35      0.55 o 
  -8   6   1       32.07       29.85      0.38 o 
  -7   6   1        4.57        4.27      0.38 o 
  -6   6   1        4.91        4.86      0.29 o 
  -5   6   1       10.91       13.21      0.35 o 
  -4   6   1        7.39        6.78      0.31 o 
  -3   6   1       46.93       56.55      0.51 o 
  -2   6   1       15.35       15.71      0.38 o 
  -1   6   1       29.53       24.68      0.41 o 
   0   6   1      190.23      180.33      1.90 o 
   1   6   1      266.62      269.00      2.78 o 
   2   6   1       16.82       16.17      0.44 o 
   3   6   1        8.93        8.43      0.47 o 
   4   6   1       10.08       10.73      0.38 o 
   5   6   1        2.96        2.61      0.36 o 
 -11   7   1       17.62       16.74      0.42 o 
 -10   7   1       20.49       17.98      0.57 o 
  -9   7   1        0.80        1.23      0.28 o 
  -8   7   1        3.62        3.94      0.32 o 
  -7   7   1        9.48       10.10      0.33 o 
  -6   7   1        1.53        2.22      0.31 o 
  -5   7   1       11.73       11.51      0.39 o 
  -4   7   1       19.54       17.11      0.40 o 
  -3   7   1       34.80       34.75      0.42 o 
  -2   7   1       74.07       77.17      0.87 o 
  -1   7   1        5.66        5.81      0.32 o 
   0   7   1        0.00        0.55      0.31 o 
   1   7   1        8.87        7.13      0.30 o 
   2   7   1        0.99        1.02      0.31 o 
   3   7   1        0.29        0.76      0.31 o 
   4   7   1        0.40        0.39      0.36 o 
 -11   8   1       11.34        9.39      0.34 o 
 -10   8   1        6.17        6.32      0.30 o 
  -9   8   1        0.14        1.27      0.31 o 
  -8   8   1        0.14        0.48      0.27 o 
  -7   8   1        8.05        6.47      0.29 o 
  -6   8   1        0.61        1.13      0.29 o 
  -5   8   1       42.51       40.35      0.41 o 
  -4   8   1        1.63        2.68      0.35 o 
  -3   8   1        1.04        0.88      0.31 o 
  -2   8   1       68.11       64.81      1.01 o 
  -1   8   1       13.90       14.13      0.34 o 
   0   8   1        0.00        0.15      0.32 o 
   1   8   1        2.85        3.48      0.35 o 
   2   8   1        2.32        2.80      0.40 o 
   3   8   1        2.09        2.60      0.34 o 
 -11   9   1        1.39        1.47      0.31 o 
 -10   9   1        0.03        0.64      0.27 o 
  -9   9   1       11.38       11.99      0.31 o 
  -8   9   1        2.93        2.35      0.28 o 
  -7   9   1        3.88        3.42      0.30 o 
  -6   9   1        0.04        0.24      0.30 o 
  -5   9   1       49.52       50.24      0.62 o 
  -4   9   1       74.85       75.38      1.73 o 
  -3   9   1        0.73        0.96      0.30 o 
  -2   9   1        6.06        5.38      0.32 o 
  -1   9   1       39.76       35.67      0.40 o 
   0   9   1        7.51        6.10      0.29 o 
   1   9   1        2.10        3.20      0.35 o 
 -10  10   1        0.04        0.34      0.28 o 
  -9  10   1        2.79        3.08      0.36 o 
  -8  10   1        0.42        0.89      0.30 o 
  -7  10   1        0.95        1.36      0.32 o 
  -6  10   1        4.83        5.17      0.36 o 
  -5  10   1       31.14       32.38      0.87 o 
  -4  10   1        0.25        0.42      0.34 o 
  -3  10   1        3.29        3.43      0.34 o 
  -2  10   1       16.87       14.70      0.45 o 
  -1  10   1        0.43        0.14      0.33 o 
   0  10   1        3.16        3.37      0.35 o 
 -10  11   1        3.15        2.80      0.35 o 
  -9  11   1        2.25        2.22      0.28 o 
  -8  11   1        9.06        8.89      0.37 o 
  -7  11   1        4.12        4.39      0.54 o 
  -6  11   1        1.75        1.36      0.31 o 
  -5  11   1        1.15        1.86      0.32 o 
  -4  11   1        1.49        1.53      0.42 o 
  -3  11   1        0.03        0.09      0.30 o 
  -2  11   1        2.52        3.42      0.36 o 
  -8  12   1        0.47        0.43      0.34 o 
  -7  12   1        0.00       -0.23      0.34 o 
  -6  12   1        0.17        0.05      0.32 o 
  -5  12   1        0.43        0.75      0.30 o 
   2 -12   2        2.69        3.68      0.38 o 
   3 -12   2        3.65        3.79      0.32 o 
   4 -12   2        5.02        7.33      0.42 o 
   5 -12   2       19.45       21.71      0.73 o 
   6 -12   2        9.83       10.56      0.44 o 
   7 -12   2        1.28        1.35      0.30 o 
   8 -12   2        0.00       -0.03      0.34 o 
   0 -11   2       16.45       19.07      0.60 o 
   1 -11   2        0.38        0.60      0.40 o 
   2 -11   2        2.18        3.10      0.41 o 
   3 -11   2       16.61       16.29      0.65 o 
   4 -11   2       12.78       12.87      0.49 o 
   5 -11   2        1.48        1.98      0.32 o 
   6 -11   2        1.18        1.01      0.40 o 
   7 -11   2        4.95        4.73      0.47 o 
   8 -11   2        0.01        0.26      0.31 o 
   9 -11   2        0.17        0.60      0.34 o 
  -2 -10   2        4.49        6.31      0.35 o 
  -1 -10   2        0.82        1.29      0.34 o 
   0 -10   2        7.89        6.05      0.40 o 
   1 -10   2        1.63        1.55      0.30 o 
   2 -10   2       22.38       20.54      0.47 o 
   3 -10   2        1.40        1.68      0.34 o 
   4 -10   2        0.03       -0.03      0.32 o 
   5 -10   2        1.49        1.26      0.39 o 
   6 -10   2        9.00        8.98      0.35 o 
   7 -10   2        0.67        0.87      0.33 o 
   8 -10   2        3.89        3.32      0.33 o 
   9 -10   2        2.68        3.01      0.37 o 
  10 -10   2        0.29        0.34      0.32 o 
  -3  -9   2        4.87        4.40      0.36 o 
  -2  -9   2        3.67        4.20      0.37 o 
  -1  -9   2       12.63       10.58      0.36 o 
   0  -9   2        0.04        0.12      0.36 o 
   1  -9   2        4.93        3.33      0.35 o 
   2  -9   2        0.51        0.70      0.31 o 
   3  -9   2      409.34      424.56      5.03 o 
   4  -9   2      159.36      159.99      1.96 o 
   5  -9   2        3.81        3.48      0.35 o 
   6  -9   2       35.12       33.74      0.96 o 
   7  -9   2        0.95        0.56      0.32 o 
   8  -9   2        6.36        6.46      0.37 o 
   9  -9   2        0.05        0.57      0.44 o 
  10  -9   2        0.01       -0.12      0.38 o 
  -4  -8   2       20.25       23.77      0.42 o 
  -3  -8   2        0.87        2.02      0.33 o 
  -2  -8   2        7.31        5.95      0.37 o 
  -1  -8   2      128.02      100.04      1.39 o 
   0  -8   2        7.38        6.04      0.38 o 
   1  -8   2       85.80       80.54      1.33 o 
   2  -8   2       82.71       81.21      0.56 o 
   3  -8   2       44.49       41.07      0.51 o 
   4  -8   2      103.87      107.11      0.81 o 
   5  -8   2       12.27       12.92      0.36 o 
   6  -8   2        0.22        0.05      0.29 o 
   7  -8   2        4.27        4.86      0.32 o 
   8  -8   2        0.03        0.25      0.29 o 
   9  -8   2       12.03       12.43      0.64 o 
  10  -8   2        1.43        2.06      0.40 o 
  -5  -7   2        7.65        9.65      0.41 o 
  -4  -7   2        3.04        4.04      0.41 o 
  -3  -7   2       32.83       30.83      0.47 o 
  -2  -7   2       62.14       61.84      0.51 o 
  -1  -7   2        0.87        2.13      0.33 o 
   0  -7   2       21.21       19.38      0.58 o 
   1  -7   2      121.78      121.46      1.75 o 
   2  -7   2       77.93       74.18      0.65 o 
   3  -7   2      120.52      110.38      0.84 o 
   4  -7   2       57.73       59.72      0.80 o 
   5  -7   2        9.12        8.32      0.37 o 
   6  -7   2        0.98        1.15      0.35 o 
   7  -7   2        7.09        7.20      0.44 o 
   8  -7   2        3.55        4.53      0.31 o 
   9  -7   2        9.31        8.55      0.41 o 
  10  -7   2        4.62        3.20      0.46 o 
  -6  -6   2        7.35        7.46      0.59 o 
  -5  -6   2        3.79        3.50      0.36 o 
  -4  -6   2       46.04       47.80      1.08 o 
  -3  -6   2       43.20       37.60      0.53 o 
  -2  -6   2        1.42        0.64      0.36 o 
  -1  -6   2       16.68       15.69      0.40 o 
   0  -6   2        7.57        5.73      0.38 o 
   1  -6   2       88.54       85.12      1.68 o 
   2  -6   2      106.79      116.28      0.89 o 
   3  -6   2        7.46        7.38      0.33 o 
   4  -6   2       12.69       20.95      0.47 o 
   5  -6   2       65.07       69.00      0.72 o 
   6  -6   2        0.21        0.04      0.34 o 
   7  -6   2       11.81        9.88      0.51 o 
   8  -6   2       17.54       17.78      0.88 o 
   9  -6   2        5.22        5.31      0.35 o 
  10  -6   2        0.00        0.10      0.29 o 
  -7  -5   2        1.84        3.05      0.43 o 
  -6  -5   2        4.57        4.75      0.46 o 
  -5  -5   2        0.60        0.64      0.33 o 
  -4  -5   2        1.01        0.58      0.40 o 
  -3  -5   2       29.28       28.53      0.44 o 
  -2  -5   2       11.91        9.40      0.36 o 
  -1  -5   2        0.86        0.94      0.33 o 
   0  -5   2      535.61      564.48      5.09 o 
   1  -5   2      315.48      329.06      3.80 o 
   2  -5   2       28.28       23.74      0.45 o 
   3  -5   2       74.10       98.22      0.72 o 
   4  -5   2      344.72      344.68      2.33 o 
   5  -5   2      267.21      269.15      1.19 o 
   6  -5   2        0.79        1.50      0.40 o 
   7  -5   2       42.61       41.79      0.44 o 
   8  -5   2       16.12       17.19      0.44 o 
   9  -5   2        5.46        5.29      0.37 o 
  10  -5   2        7.93        7.72      0.38 o 
  -8  -4   2        0.09        0.30      0.37 o 
  -7  -4   2        6.45        5.83      0.46 o 
  -6  -4   2       13.50       12.58      0.70 o 
  -5  -4   2      173.89      169.16      2.49 o 
  -4  -4   2       91.71       86.58      0.94 o 
  -3  -4   2        1.74        0.94      0.35 o 
  -2  -4   2       23.33       27.88      0.50 o 
  -1  -4   2     2202.51     2287.59     37.11 o 
   0  -4   2     1384.60     1407.49     16.86 o 
   1  -4   2        5.24        4.00      0.38 o 
   2  -4   2     1189.62     1201.64      5.79 o 
   3  -4   2     1501.67     1630.90     17.71 o 
   4  -4   2       99.88      111.87      6.06 o 
   5  -4   2       94.16       91.59      0.83 o 
   6  -4   2       38.51       40.63      0.46 o 
   7  -4   2        6.45        5.32      0.34 o 
   8  -4   2        5.17        4.88      0.48 o 
   9  -4   2        8.36        8.72      0.57 o 
  10  -4   2        0.55        0.84      0.53 o 
  -8  -3   2        2.49        2.42      0.36 o 
  -7  -3   2       90.52       89.54      1.50 o 
  -6  -3   2      539.21      539.66      7.43 o 
  -5  -3   2      242.24      249.05      5.85 o 
  -4  -3   2        0.00        0.71      0.38 o 
  -3  -3   2       17.63       20.42      0.46 o 
  -2  -3   2     2502.45     2673.83     37.40 o 
  -1  -3   2        0.12        0.99      0.43 o 
   0  -3   2       52.26       61.34      0.64 o 
   1  -3   2      121.17      124.26      0.83 o 
   2  -3   2      197.04      182.39      3.02 o 
   3  -3   2       67.23       60.43      0.82 o 
   4  -3   2      136.12      137.39      1.22 o 
   5  -3   2        1.08        1.29      0.31 o 
   6  -3   2       55.85       61.61      0.64 o 
   7  -3   2       10.83        9.97      0.54 o 
   8  -3   2        2.63        3.05      0.33 o 
   9  -3   2        3.01        2.38      0.34 o 
  10  -3   2        0.01        0.33      0.41 o 
  -9  -2   2        2.56        2.71      0.35 o 
  -8  -2   2       10.69       11.60      0.40 o 
  -7  -2   2       55.95       55.59      0.93 o 
  -6  -2   2       15.33       15.40      0.41 o 
  -5  -2   2      154.06      163.42      1.51 o 
  -4  -2   2      109.40      119.88      1.24 o 
  -3  -2   2      420.15      429.65      4.16 o 
  -2  -2   2       40.45       38.67      0.67 o 
  -1  -2   2      163.02      153.15      1.18 o 
   0  -2   2      524.75      498.91      1.79 o 
   1  -2   2      211.47      212.39      2.44 o 
   2  -2   2       31.48       40.29      0.63 o 
   3  -2   2       13.88        9.52      0.40 o 
   4  -2   2      143.89      138.19      1.05 o 
   5  -2   2       39.22       28.33      0.49 o 
   6  -2   2       12.16       13.87      0.37 o 
   7  -2   2       10.22        9.76      0.37 o 
   8  -2   2        0.59        0.78      0.35 o 
   9  -2   2        1.85        1.52      0.32 o 
 -10  -1   2        0.54        0.34      0.38 o 
  -9  -1   2        0.77        1.30      0.40 o 
  -8  -1   2       15.99       15.23      0.34 o 
  -7  -1   2        7.81        7.37      0.38 o 
  -6  -1   2       38.86       44.22      0.65 o 
  -5  -1   2      112.24      105.32      2.00 o 
  -4  -1   2       26.25       30.50      0.53 o 
  -3  -1   2      274.36      281.94      3.54 o 
  -2  -1   2        0.06        0.37      0.57 o 
  -1  -1   2      114.43      116.71      1.43 o 
   0  -1   2     2369.43     2321.87     25.13 o 
   1  -1   2     1832.19     1658.83     69.14 o 
   2  -1   2       12.74       14.06      0.47 o 
   3  -1   2      127.15      138.14      3.00 o 
   4  -1   2      384.17      381.22      2.76 o 
   5  -1   2        4.27        3.77      0.73 o 
   6  -1   2        2.98        1.68      0.40 o 
   7  -1   2        4.69        4.50      0.33 o 
   8  -1   2        0.03        0.57      0.29 o 
   9  -1   2        0.07        0.86      0.37 o 
 -10   0   2        1.25        1.41      0.34 o 
  -9   0   2        2.55        2.41      0.36 o 
  -8   0   2        3.80        3.19      0.35 o 
  -7   0   2        2.04        2.78      0.37 o 
  -6   0   2      157.68      153.58      2.58 o 
  -5   0   2        0.34        0.22      0.38 o 
  -4   0   2      130.12      130.31      2.07 o 
  -3   0   2      157.73      152.61      1.80 o 
  -2   0   2     1496.20     1508.16     12.45 o 
  -1   0   2       72.11       73.51      0.86 o 
   0   0   2     6069.14     5778.35     43.74 o 
   1   0   2     3283.38     3060.28     35.81 o 
   2   0   2       14.30       14.46      0.48 o 
   3   0   2        0.93        2.22      0.38 o 
   4   0   2       16.32       19.67      0.39 o 
   5   0   2        3.35        3.84      0.33 o 
   6   0   2        1.58        1.91      0.28 o 
   7   0   2        0.00        0.75      0.35 o 
   8   0   2        2.20        2.87      0.49 o 
   9   0   2        0.01       -0.28      0.38 o 
 -11   1   2        0.06        0.04      0.35 o 
 -10   1   2        0.25        0.14      0.34 o 
  -9   1   2       44.27       46.11      0.93 o 
  -8   1   2        1.49        1.72      0.39 o 
  -7   1   2        3.68        5.03      0.40 o 
  -6   1   2      180.67      188.47      3.30 o 
  -5   1   2       93.99      104.16      2.36 o 
  -4   1   2      135.74      159.41      3.57 o 
  -3   1   2      198.23      188.36      3.61 o 
  -2   1   2    17150.01    15745.72    155.35 o 
  -1   1   2     3122.05     2991.08     10.15 o 
   0   1   2       24.53       25.15      0.62 o 
   1   1   2      759.66      788.88      2.94 o 
   2   1   2      372.73      396.63      2.24 o 
   3   1   2       73.15       68.42      1.07 o 
   4   1   2       12.69       14.69      0.39 o 
   5   1   2        3.33        2.58      0.33 o 
   6   1   2        2.39        2.40      0.32 o 
   7   1   2       30.89       28.67      2.12 o 
   8   1   2       29.10       25.58      1.28 o 
 -11   2   2       31.71       28.85      1.09 o 
 -10   2   2       39.99       41.61      1.21 o 
  -9   2   2       21.85       21.32      0.49 o 
  -8   2   2       36.87       42.28      0.59 o 
  -7   2   2      136.55      164.47      3.51 o 
  -6   2   2      103.29      102.09      2.06 o 
  -5   2   2      437.22      420.37      5.88 o 
  -4   2   2       90.21      122.20      1.35 o 
  -3   2   2     2816.65     2627.83     29.24 o 
  -2   2   2      686.24      672.90      6.33 o 
  -1   2   2     2333.39     2234.15     11.52 o 
   0   2   2       41.68       48.85      0.57 o 
   1   2   2       40.86       39.43      0.51 o 
   2   2   2        0.39        0.55      0.37 o 
   3   2   2        6.50        5.61      0.34 o 
   4   2   2       38.81       40.38      0.74 o 
   5   2   2       61.81       59.13      1.23 o 
   6   2   2       18.77       17.17      0.73 o 
   7   2   2        0.00        0.16      0.35 o 
 -11   3   2        1.12        1.79      0.34 o 
 -10   3   2        2.12        1.97      0.31 o 
  -9   3   2       12.70       13.21      0.33 o 
  -8   3   2        7.88        7.21      0.71 o 
  -7   3   2        1.22        3.16      0.36 o 
  -6   3   2       21.39       21.47      0.59 o 
  -5   3   2      177.54      177.77      3.13 o 
  -4   3   2      121.68      120.71      1.32 o 
  -3   3   2      121.23      106.72      1.15 o 
  -2   3   2       18.51       18.45      0.43 o 
  -1   3   2      113.37      101.69      0.88 o 
   0   3   2       61.04       51.62      0.54 o 
   1   3   2       35.63       37.10      0.43 o 
   2   3   2      138.96      118.66      0.97 o 
   3   3   2       19.10       16.81      0.43 o 
   4   3   2       13.10        9.98      0.38 o 
   5   3   2        1.97        2.10      0.35 o 
   6   3   2       17.58       17.25      1.19 o 
   7   3   2        1.51        2.49      0.37 o 
 -11   4   2        2.60        1.85      0.36 o 
 -10   4   2        0.00        0.27      0.36 o 
  -9   4   2        0.20        0.31      0.68 o 
  -8   4   2       47.62       45.63      0.88 o 
  -7   4   2       44.86       48.41      0.99 o 
  -6   4   2      643.17      653.01      5.63 o 
  -5   4   2        1.54        1.02      0.33 o 
  -4   4   2        0.48        1.59      0.40 o 
  -3   4   2        5.60        5.02      0.33 o 
  -2   4   2      180.34      182.04      1.54 o 
  -1   4   2        3.62        3.03      0.32 o 
   0   4   2       49.81       49.97      0.50 o 
   1   4   2        7.35        5.64      0.41 o 
   2   4   2      363.56      340.85      2.04 o 
   3   4   2       45.96       48.31      0.59 o 
   4   4   2       93.53       97.22      1.68 o 
   5   4   2        1.41        1.50      0.32 o 
   6   4   2        0.02        0.25      0.40 o 
 -12   5   2        0.13        1.00      0.30 o 
 -11   5   2        6.38        5.04      0.33 o 
 -10   5   2        0.05        1.31      0.41 o 
  -9   5   2        4.55        4.10      0.26 o 
  -8   5   2      119.62      119.51      1.78 o 
  -7   5   2       39.73       43.58      0.44 o 
  -6   5   2      341.97      351.40      4.23 o 
  -5   5   2      219.80      205.44      0.95 o 
  -4   5   2        4.28        3.30      0.34 o 
  -3   5   2       98.64       93.54      0.60 o 
  -2   5   2       75.67       92.83      0.70 o 
  -1   5   2        1.01        2.31      0.31 o 
   0   5   2      227.70      218.25      2.26 o 
   1   5   2       17.74       18.73      0.44 o 
   2   5   2      211.47      212.75      2.13 o 
   3   5   2       12.98       13.54      0.52 o 
   4   5   2        0.33        0.61      0.32 o 
   5   5   2        0.41        1.44      0.40 o 
 -12   6   2        4.13        4.20      0.34 o 
 -11   6   2       54.57       51.99      8.27 o 
 -10   6   2       40.94       44.91      0.95 o 
  -9   6   2        0.16        0.30      0.32 o 
  -8   6   2      358.92      351.10      2.51 o 
  -7   6   2      131.43      131.64      1.68 o 
  -6   6   2       18.56       19.77      0.34 o 
  -5   6   2        5.79        5.23      0.44 o 
  -4   6   2       88.05       88.02      0.51 o 
  -3   6   2      272.25      272.38      1.74 o 
  -2   6   2       35.08       37.99      0.38 o 
  -1   6   2      133.76      124.98      2.11 o 
   0   6   2       39.16       36.58      0.44 o 
   1   6   2      129.14      131.92      1.49 o 
   2   6   2        0.79        1.21      0.31 o 
   3   6   2        0.63        1.89      0.52 o 
   4   6   2        0.44        0.70      0.36 o 
 -12   7   2       31.86       28.16      1.02 o 
 -11   7   2        0.20        0.18      0.37 o 
 -10   7   2       51.00       45.98      1.13 o 
  -9   7   2       10.59       10.69      0.35 o 
  -8   7   2        2.54        2.68      0.32 o 
  -7   7   2        3.71        4.07      0.36 o 
  -6   7   2        0.07        0.25      0.30 o 
  -5   7   2       70.70       78.96      0.80 o 
  -4   7   2       38.68       40.63      0.56 o 
  -3   7   2       11.74       11.18      0.33 o 
  -2   7   2       52.40       50.32      0.70 o 
  -1   7   2      104.13      104.79      1.03 o 
   0   7   2       67.47       66.14      0.49 o 
   1   7   2        3.74        3.61      0.34 o 
   2   7   2        0.14        0.42      0.38 o 
   3   7   2        1.51        1.87      0.33 o 
 -11   8   2        3.22        2.77      0.29 o 
 -10   8   2        6.13        5.79      0.35 o 
  -9   8   2        2.21        2.89      0.29 o 
  -8   8   2        8.09        8.09      0.29 o 
  -7   8   2        5.65        5.37      0.32 o 
  -6   8   2        2.44        3.56      0.40 o 
  -5   8   2       26.85       26.17      0.55 o 
  -4   8   2       67.80       67.09      1.52 o 
  -3   8   2      140.15      135.83      2.00 o 
  -2   8   2      239.23      249.52      2.67 o 
  -1   8   2       14.19       13.57      0.40 o 
   0   8   2        7.68        8.32      0.29 o 
   1   8   2        4.50        4.57      0.33 o 
   2   8   2        0.14       -0.18      0.35 o 
 -11   9   2        5.12        5.93      0.40 o 
 -10   9   2        4.83        5.16      0.34 o 
  -9   9   2        0.05        0.26      0.35 o 
  -8   9   2        1.00        1.39      0.42 o 
  -7   9   2       11.29        9.06      0.32 o 
  -6   9   2        2.25        2.33      0.28 o 
  -5   9   2      107.42      106.65      1.59 o 
  -4   9   2        0.84        1.13      0.44 o 
  -3   9   2        0.53        0.83      0.33 o 
  -2   9   2       37.49       37.58      0.37 o 
  -1   9   2       13.00       13.06      0.36 o 
   0   9   2        2.03        1.70      0.33 o 
   1   9   2        2.20        2.70      0.35 o 
 -10  10   2        0.04        0.30      0.34 o 
  -9  10   2        6.59        6.90      0.52 o 
  -8  10   2       38.97       40.58      0.47 o 
  -7  10   2      160.87      169.65      2.11 o 
  -6  10   2       97.15       95.09      1.35 o 
  -5  10   2       23.65       24.53      0.37 o 
  -4  10   2       34.97       36.19      1.38 o 
  -3  10   2        9.47       10.05      0.38 o 
  -2  10   2        1.58        1.81      0.37 o 
  -1  10   2        1.54        1.67      0.34 o 
  -9  11   2       15.07       12.80      0.42 o 
  -8  11   2       91.85       93.75      3.20 o 
  -7  11   2        7.98        7.46      0.50 o 
  -6  11   2        0.76        1.07      0.34 o 
  -5  11   2        0.06        0.54      0.41 o 
  -4  11   2        1.00        0.47      0.34 o 
  -3  11   2        0.28        0.31      0.30 o 
  -7  12   2        0.42        0.53      0.42 o 
   2 -12   3        7.08        7.50      0.43 o 
   3 -12   3        0.12        0.40      0.36 o 
   4 -12   3        0.15        0.78      0.40 o 
   5 -12   3        7.12        7.10      0.44 o 
   6 -12   3        0.04        0.08      0.32 o 
   7 -12   3        0.00        0.16      0.36 o 
   0 -11   3        0.01        0.92      0.42 o 
   1 -11   3       11.76       13.89      0.62 o 
   2 -11   3        2.76        2.04      0.40 o 
   3 -11   3        3.76        4.46      0.41 o 
   4 -11   3       15.58       15.90      0.41 o 
   5 -11   3        8.30        8.42      0.71 o 
   6 -11   3       15.63       14.74      0.40 o 
   7 -11   3        2.52        3.17      0.33 o 
   8 -11   3        0.30        0.49      0.29 o 
   9 -11   3        0.05        0.16      0.35 o 
  -2 -10   3        1.64        2.47      0.39 o 
  -1 -10   3        4.21        3.60      0.36 o 
   0 -10   3        0.04        0.18      0.38 o 
   1 -10   3       17.87       16.87      0.40 o 
   2 -10   3       22.05       20.84      0.48 o 
   3 -10   3        0.09        0.04      0.30 o 
   4 -10   3        1.58        1.95      0.31 o 
   5 -10   3        3.31        3.68      0.40 o 
   6 -10   3        0.57        0.68      0.30 o 
   7 -10   3        0.04        0.35      0.36 o 
   8 -10   3        3.61        4.18      0.41 o 
   9 -10   3        2.07        2.23      0.35 o 
  -3  -9   3        1.24        1.98      0.37 o 
  -2  -9   3        1.23        1.52      0.39 o 
  -1  -9   3        0.23        0.31      0.33 o 
   0  -9   3       18.32       13.05      0.39 o 
   1  -9   3       31.13       28.56      0.42 o 
   2  -9   3       40.87       40.26      0.43 o 
   3  -9   3       38.75       38.22      0.46 o 
   4  -9   3      266.03      272.87      3.72 o 
   5  -9   3        1.65        1.22      0.33 o 
   6  -9   3        0.03        0.08      0.29 o 
   7  -9   3       14.14       11.68      0.58 o 
   8  -9   3       13.98       10.71      0.33 o 
   9  -9   3        2.16        2.63      0.37 o 
  10  -9   3        0.88        1.59      0.35 o 
  -4  -8   3        2.28        2.54      0.34 o 
  -3  -8   3        0.01        1.10      0.33 o 
  -2  -8   3       18.41       16.42      0.41 o 
  -1  -8   3       31.72       24.20      0.44 o 
   0  -8   3       59.83       56.78      0.48 o 
   1  -8   3       54.98       53.63      0.85 o 
   2  -8   3      878.07      869.63      9.27 o 
   3  -8   3      565.83      556.71      5.13 o 
   4  -8   3        5.12        4.97      0.33 o 
   5  -8   3       17.60       18.06      0.53 o 
   6  -8   3       22.08       17.21      0.43 o 
   7  -8   3        8.37        7.98      0.43 o 
   8  -8   3       10.77       10.77      0.35 o 
   9  -8   3        1.32        2.08      0.46 o 
  10  -8   3        2.97        2.98      0.35 o 
  -5  -7   3        0.22        0.41      0.37 o 
  -4  -7   3        1.57        1.78      0.37 o 
  -3  -7   3        9.72        5.90      0.34 o 
  -2  -7   3       54.74       50.52      0.73 o 
  -1  -7   3       92.46       82.90      1.21 o 
   0  -7   3       86.45       82.40      0.93 o 
   1  -7   3      100.67      101.15      1.31 o 
   2  -7   3        2.15        1.92      0.33 o 
   3  -7   3       89.64       87.86      0.57 o 
   4  -7   3        0.44        0.88      0.37 o 
   5  -7   3        0.42        0.26      0.36 o 
   6  -7   3        6.37        6.28      0.39 o 
   7  -7   3       11.46       11.97      0.34 o 
   8  -7   3       23.67       24.71      0.42 o 
   9  -7   3        2.84        3.52      0.38 o 
  10  -7   3        1.13        0.62      0.32 o 
  -6  -6   3        0.20        0.75      0.32 o 
  -5  -6   3        5.44        3.84      0.34 o 
  -4  -6   3       44.50       39.67      0.48 o 
  -3  -6   3        6.82        7.17      0.35 o 
  -2  -6   3        3.61        4.91      0.35 o 
  -1  -6   3       17.68       17.64      0.40 o 
   0  -6   3       26.92       22.41      0.42 o 
   1  -6   3      142.58      142.97      1.52 o 
   2  -6   3       39.08       40.72      0.50 o 
   3  -6   3       34.95       39.67      4.14 o 
   4  -6   3       56.46       64.81      0.79 o 
   5  -6   3      183.41      207.01      2.64 o 
   6  -6   3        0.14        0.68      0.36 o 
   7  -6   3        0.25        0.01      0.41 o 
   8  -6   3        0.06        0.09      0.36 o 
   9  -6   3       10.06       10.52      0.39 o 
  10  -6   3        1.10        1.27      0.34 o 
  -7  -5   3        0.64        0.90      0.45 o 
  -6  -5   3        0.04        0.16      0.33 o 
  -5  -5   3        0.49        0.57      0.45 o 
  -4  -5   3        2.71        2.43      0.38 o 
  -3  -5   3       58.12       60.02      1.35 o 
  -2  -5   3       28.78       28.95      0.44 o 
  -1  -5   3       70.95       69.89      0.57 o 
   0  -5   3        9.86       12.64      0.36 o 
   1  -5   3        1.07        1.69      0.32 o 
   2  -5   3      115.42      120.14      0.75 o 
   3  -5   3       21.87       22.85      0.65 o 
   4  -5   3      104.41       85.11      0.60 o 
   5  -5   3       24.86       25.52      3.08 o 
   6  -5   3       82.76       88.57      2.99 o 
   7  -5   3      135.47      141.95      3.47 o 
   8  -5   3       16.63       18.69      0.42 o 
   9  -5   3       13.78       15.43      0.51 o 
  10  -5   3        1.29        1.82      0.36 o 
  -8  -4   3        0.08        0.34      0.33 o 
  -7  -4   3        6.36        6.67      0.44 o 
  -6  -4   3       72.50       74.43      1.05 o 
  -5  -4   3       15.54       13.41      0.44 o 
  -4  -4   3       14.76       13.85      0.40 o 
  -3  -4   3        0.25        0.12      0.33 o 
  -2  -4   3       63.46       62.62      0.60 o 
  -1  -4   3      353.69      380.04      2.36 o 
   0  -4   3        2.63        3.32      0.36 o 
   1  -4   3       23.53       27.00      0.49 o 
   2  -4   3      312.00      333.77      6.29 o 
   3  -4   3      975.07     1035.85      8.30 o 
   4  -4   3       67.10       88.32      1.96 o 
   5  -4   3      214.99      203.45      1.63 o 
   6  -4   3      265.35      272.45      4.92 o 
   7  -4   3      200.56      209.63      3.05 o 
   8  -4   3        8.52        8.05      0.34 o 
   9  -4   3        6.79        6.54      0.41 o 
  10  -4   3        4.64        5.94      0.48 o 
  -9  -3   3        0.28        0.10      0.42 o 
  -8  -3   3        0.36        0.06      0.35 o 
  -7  -3   3       11.68       11.20      0.40 o 
  -6  -3   3       34.22       33.81      0.62 o 
  -5  -3   3      100.86      100.45      1.81 o 
  -4  -3   3       29.12       30.42      0.50 o 
  -3  -3   3      380.69      423.06      3.54 o 
  -2  -3   3      621.01      681.91      5.18 o 
  -1  -3   3      637.12      646.19      4.10 o 
   0  -3   3      206.65      195.87      1.82 o 
   1  -3   3     1996.50     1804.94     68.88 o 
   2  -3   3       56.23       57.09      9.26 o 
   3  -3   3       23.68       19.76      0.43 o 
   4  -3   3       66.15       62.63      0.51 o 
   5  -3   3       36.68       29.03      0.51 o 
   6  -3   3      190.48      195.61      2.67 o 
   7  -3   3       41.09       42.91      0.46 o 
   8  -3   3        1.38        2.18      0.38 o 
   9  -3   3        0.08        0.34      0.36 o 
  -9  -2   3        0.02        0.23      0.36 o 
  -8  -2   3        8.10        7.95      0.39 o 
  -7  -2   3       25.44       27.39      0.44 o 
  -6  -2   3       21.68       21.23      0.72 o 
  -5  -2   3        0.90        1.38      0.37 o 
  -4  -2   3        2.40        2.54      0.36 o 
  -3  -2   3      136.16      137.70      1.08 o 
  -2  -2   3       38.78       38.21      0.74 o 
  -1  -2   3      456.80      446.30      3.94 o 
   0  -2   3      381.31      395.59      4.62 o 
   1  -2   3        1.30        2.83      0.46 o 
   2  -2   3        5.97        4.76      0.47 o 
   3  -2   3       23.73       28.58      0.68 o 
   4  -2   3       74.81       85.73      0.70 o 
   5  -2   3       37.04       34.56      0.49 o 
   6  -2   3       10.18        9.97      0.35 o 
   7  -2   3        0.32        0.61      0.49 o 
   8  -2   3        0.00        0.42      0.29 o 
   9  -2   3        7.71        7.37      0.41 o 
 -10  -1   3        0.18        0.61      0.30 o 
  -9  -1   3        4.73        3.58      0.33 o 
  -8  -1   3       20.92       20.33      0.56 o 
  -7  -1   3       18.70       20.21      0.44 o 
  -6  -1   3       29.70       30.32      0.43 o 
  -5  -1   3       59.99       63.85      0.60 o 
  -4  -1   3       11.79        7.23      0.42 o 
  -3  -1   3        1.39        1.62      0.38 o 
  -2  -1   3        9.78        6.52      0.50 o 
  -1  -1   3       10.52        9.89      0.56 o 
   0  -1   3      102.72      109.77      1.63 o 
   1  -1   3      205.10      186.53      2.16 o 
   2  -1   3       94.75       84.89      0.74 o 
   3  -1   3       20.14       22.21      0.42 o 
   4  -1   3        3.16        3.11      0.29 o 
   5  -1   3       78.61       78.68      1.32 o 
   6  -1   3        8.54        8.55      0.42 o 
   7  -1   3        9.20        7.64      0.52 o 
   8  -1   3        1.17        0.97      0.31 o 
 -10   0   3        0.25        0.34      0.40 o 
  -9   0   3        0.49        0.28      0.40 o 
  -8   0   3       27.03       27.28      0.79 o 
  -7   0   3       55.94       54.05      0.57 o 
  -6   0   3        0.12        0.24      0.41 o 
  -5   0   3        1.54        1.62      0.37 o 
  -4   0   3      325.01      306.39      3.71 o 
  -3   0   3      306.99      284.34      3.76 o 
  -2   0   3     3075.35     2905.21     17.70 o 
  -1   0   3       51.60       62.60      0.70 o 
   0   0   3     2545.08     2322.24     29.96 o 
   1   0   3        0.00        0.50      0.44 o 
   2   0   3      153.31      159.25      5.23 o 
   3   0   3     1015.04     1112.80      9.37 o 
   4   0   3        3.08        4.31      0.30 o 
   5   0   3       87.89       76.66      1.07 o 
   6   0   3      113.31      104.21      4.33 o 
   7   0   3       12.80       11.68      0.53 o 
   8   0   3        3.28        3.34      0.39 o 
 -11   1   3        2.73        2.99      0.38 o 
 -10   1   3        7.37        8.21      0.39 o 
  -9   1   3       42.20       40.96      0.52 o 
  -8   1   3       34.50       34.34      0.75 o 
  -7   1   3        9.83       11.07      0.36 o 
  -6   1   3        1.04        1.38      0.36 o 
  -5   1   3      142.65      172.67      2.09 o 
  -4   1   3      306.40      329.27      3.08 o 
  -3   1   3     4112.55     4017.58     39.47 o 
  -2   1   3     2976.58     2876.34     28.70 o 
  -1   1   3      423.26      420.74      3.50 o 
   0   1   3        0.46        0.47      0.38 o 
   1   1   3     2407.67     2471.16     44.26 o 
   2   1   3      150.38      177.23      1.96 o 
   3   1   3        0.94        0.59      0.30 o 
   4   1   3       28.34       26.17      0.78 o 
   5   1   3       53.93       47.59      0.59 o 
   6   1   3       13.04        9.93      0.62 o 
   7   1   3        5.07        5.23      0.42 o 
 -11   2   3        2.65        2.75      0.38 o 
 -10   2   3       24.70       24.09      0.60 o 
  -9   2   3       21.11       18.76      0.52 o 
  -8   2   3        7.28        5.92      0.45 o 
  -7   2   3        4.12        4.91      0.35 o 
  -6   2   3       88.52      104.77      1.45 o 
  -5   2   3      188.71      172.20      1.75 o 
  -4   2   3      523.44      550.03      4.08 o 
  -3   2   3      204.69      198.54      1.39 o 
  -2   2   3       12.18       14.03      0.39 o 
  -1   2   3        0.10        0.19      0.36 o 
   0   2   3        8.59        6.34      0.33 o 
   1   2   3        8.99        9.32      0.44 o 
   2   2   3       36.34       43.23      0.53 o 
   3   2   3       42.81       39.63      0.42 o 
   4   2   3        6.16        7.28      0.37 o 
   5   2   3        3.65        3.07      0.40 o 
   6   2   3        4.42        5.84      0.56 o 
   7   2   3        0.62        1.59      0.37 o 
 -11   3   3       17.97       16.67      0.41 o 
 -10   3   3        9.25        8.08      0.37 o 
  -9   3   3       10.74       10.48      0.50 o 
  -8   3   3        5.06        6.51      0.32 o 
  -7   3   3        0.93        0.63      0.33 o 
  -6   3   3       63.32       74.06      0.78 o 
  -5   3   3      260.94      294.20      1.44 o 
  -4   3   3       22.67       23.97      0.47 o 
  -3   3   3       21.98       16.60      0.38 o 
  -2   3   3       27.94       32.15      0.41 o 
  -1   3   3      144.80      176.83      1.69 o 
   0   3   3      104.80      101.93      1.04 o 
   1   3   3        0.01        0.87      0.39 o 
   2   3   3        6.14        8.12      0.40 o 
   3   3   3        0.00        0.15      0.33 o 
   4   3   3      122.76      122.74      1.84 o 
   5   3   3        8.46        8.36      0.37 o 
   6   3   3        0.86        1.79      0.37 o 
 -12   4   3        0.34        0.35      0.35 o 
 -11   4   3        0.24        0.52      0.33 o 
 -10   4   3        0.02        0.41      0.33 o 
  -9   4   3       23.31       21.78      0.36 o 
  -8   4   3       26.71       23.44      0.40 o 
  -7   4   3       49.20       43.41      1.07 o 
  -6   4   3        5.40        5.02      0.36 o 
  -5   4   3       36.61       45.93      0.68 o 
  -4   4   3      171.87      157.59      1.48 o 
  -3   4   3      209.22      206.57      1.17 o 
  -2   4   3        8.41        6.77      0.33 o 
  -1   4   3       21.04       20.07      0.39 o 
   0   4   3       29.37       23.19      0.35 o 
   1   4   3        2.76        2.69      0.32 o 
   2   4   3       10.49       10.21      0.43 o 
   3   4   3       95.84       89.50      1.49 o 
   4   4   3        4.57        5.16      0.48 o 
   5   4   3        5.83        7.14      0.35 o 
 -12   5   3        0.04        0.69      0.35 o 
 -11   5   3        0.19        0.47      0.33 o 
 -10   5   3        5.40        6.16      0.32 o 
  -9   5   3       12.34       12.44      0.43 o 
  -8   5   3      136.33      131.13      1.19 o 
  -7   5   3        4.19        3.55      0.34 o 
  -6   5   3       33.16       35.34      0.76 o 
  -5   5   3        0.89        1.43      0.33 o 
  -4   5   3       40.65       47.89      0.61 o 
  -3   5   3      146.43      134.93      1.42 o 
  -2   5   3       40.30       43.23      0.43 o 
  -1   5   3        3.21        4.59      0.33 o 
   0   5   3       33.61       33.20      0.41 o 
   1   5   3      517.19      510.95      3.41 o 
   2   5   3      471.43      461.25      8.47 o 
   3   5   3        1.66        2.44      0.33 o 
   4   5   3        2.83        2.58      0.41 o 
   5   5   3       13.29       15.68      0.56 o 
 -12   6   3        0.25        1.09      0.38 o 
 -11   6   3       32.48       28.61      0.85 o 
 -10   6   3       46.10       42.13      0.41 o 
  -9   6   3       11.35       10.96      0.34 o 
  -8   6   3       11.18       12.98      0.34 o 
  -7   6   3      250.34      249.52      1.57 o 
  -6   6   3        0.52        1.19      0.30 o 
  -5   6   3        9.09        7.92      0.33 o 
  -4   6   3       73.82       79.67      0.59 o 
  -3   6   3       50.90       52.68      0.57 o 
  -2   6   3        7.09        7.41      0.31 o 
  -1   6   3       18.41       15.99      0.41 o 
   0   6   3      534.73      547.62      2.78 o 
   1   6   3       11.08       10.91      0.37 o 
   2   6   3        0.01        0.62      0.35 o 
   3   6   3        2.77        2.33      0.36 o 
   4   6   3        1.71        1.50      0.34 o 
 -12   7   3        1.37        0.60      0.33 o 
 -11   7   3        2.83        2.57      0.33 o 
 -10   7   3        6.24        6.26      0.34 o 
  -9   7   3       27.86       27.97      0.42 o 
  -8   7   3        1.67        1.72      0.27 o 
  -7   7   3        2.87        4.15      0.36 o 
  -6   7   3        1.28        1.77      0.32 o 
  -5   7   3        0.08        0.20      0.32 o 
  -4   7   3        8.73       10.96      0.36 o 
  -3   7   3       46.87       44.99      0.46 o 
  -2   7   3       88.99       88.65      0.54 o 
  -1   7   3       29.73       31.94      0.37 o 
   0   7   3       18.62       19.61      0.37 o 
   1   7   3        1.93        1.78      0.31 o 
   2   7   3        0.75        1.44      0.31 o 
   3   7   3        4.35        4.31      0.40 o 
 -11   8   3        1.12        1.37      0.30 o 
 -10   8   3        3.23        3.41      0.33 o 
  -9   8   3        0.81        0.39      0.27 o 
  -8   8   3        0.58        0.86      0.38 o 
  -7   8   3        0.56        0.68      0.29 o 
  -6   8   3        6.23        6.35      0.30 o 
  -5   8   3        7.40        8.50      0.32 o 
  -4   8   3        9.10       10.12      0.33 o 
  -3   8   3        0.48        0.31      0.26 o 
  -2   8   3       30.64       29.53      0.39 o 
  -1   8   3        1.58        1.78      0.32 o 
   0   8   3        1.01        1.12      0.35 o 
   1   8   3        7.15        7.19      0.38 o 
 -11   9   3        0.63        1.09      0.30 o 
 -10   9   3        1.74        2.09      0.28 o 
  -9   9   3        0.31        0.59      0.29 o 
  -8   9   3        4.19        4.63      0.36 o 
  -7   9   3        7.03        7.21      0.36 o 
  -6   9   3       13.07       12.91      0.36 o 
  -5   9   3        2.07        1.27      0.31 o 
  -4   9   3       89.19       89.87      0.51 o 
  -3   9   3       33.69       35.59      0.42 o 
  -2   9   3        4.45        4.84      0.27 o 
  -1   9   3        1.03        0.69      0.34 o 
   0   9   3        4.18        4.90      0.38 o 
 -10  10   3        0.35        0.68      0.30 o 
  -9  10   3        0.44        0.97      0.31 o 
  -8  10   3        0.81        1.84      0.34 o 
  -7  10   3       68.20       68.94      0.60 o 
  -6  10   3       18.75       19.97      0.48 o 
  -5  10   3       47.62       49.19      1.15 o 
  -4  10   3       28.26       28.20      0.44 o 
  -3  10   3       21.00       20.21      0.54 o 
  -2  10   3        1.64        1.14      0.33 o 
  -9  11   3       16.45       14.24      0.43 o 
  -8  11   3        4.79        4.94      0.43 o 
  -7  11   3       10.67        9.18      0.94 o 
  -6  11   3        6.27        5.32      0.39 o 
  -5  11   3        0.26        0.72      0.31 o 
  -4  11   3        2.37        1.78      0.38 o 
   2 -12   4        0.96        1.70      0.42 o 
   3 -12   4        0.19        0.24      0.33 o 
   4 -12   4        0.08        0.16      0.36 o 
   5 -12   4        7.55        8.64      0.40 o 
   6 -12   4        3.64        3.63      0.38 o 
   7 -12   4        2.13        1.92      0.32 o 
   0 -11   4       10.18       11.21      0.53 o 
   1 -11   4        0.38        0.75      0.41 o 
   2 -11   4        3.79        5.35      0.37 o 
   3 -11   4       11.98       12.09      0.47 o 
   4 -11   4        0.80        1.12      0.39 o 
   5 -11   4       17.16       19.22      0.51 o 
   6 -11   4       26.97       28.02      0.97 o 
   7 -11   4       18.88       19.99      0.61 o 
   8 -11   4        3.94        5.22      0.38 o 
  -2 -10   4        8.98        6.86      0.39 o 
  -1 -10   4        1.23        2.06      0.33 o 
   0 -10   4        2.89        3.83      0.35 o 
   1 -10   4        4.84        5.18      0.33 o 
   2 -10   4        1.90        2.38      0.34 o 
   3 -10   4        7.65        8.15      0.37 o 
   4 -10   4        0.57        0.37      0.37 o 
   5 -10   4       36.95       39.80      0.74 o 
   6 -10   4       10.60       10.84      0.35 o 
   7 -10   4       10.77       11.09      0.43 o 
   8 -10   4        7.51        6.81      0.39 o 
   9 -10   4        5.17        4.83      0.36 o 
  -3  -9   4        1.35        1.78      0.38 o 
  -2  -9   4        9.18       10.86      0.35 o 
  -1  -9   4        1.78        1.10      0.35 o 
   0  -9   4        6.06        4.68      0.36 o 
   1  -9   4        7.70        8.00      0.37 o 
   2  -9   4        5.52        4.98      0.40 o 
   3  -9   4       12.85       13.31      0.36 o 
   4  -9   4       43.39       45.12      0.47 o 
   5  -9   4       17.03       16.34      0.40 o 
   6  -9   4        5.17        6.07      0.34 o 
   7  -9   4       15.43       14.38      0.56 o 
   8  -9   4        0.49        0.78      0.39 o 
   9  -9   4        0.06        0.21      0.52 o 
  -5  -8   4        0.98        0.38      0.41 o 
  -4  -8   4        0.39        0.71      0.34 o 
  -3  -8   4       11.53        8.97      0.34 o 
  -2  -8   4        0.42        0.33      0.35 o 
  -1  -8   4       11.85        8.67      0.38 o 
   0  -8   4        0.87        0.58      0.36 o 
   1  -8   4      213.13      216.68      3.42 o 
   2  -8   4      123.09      122.46      0.76 o 
   3  -8   4       17.09       17.01      0.50 o 
   4  -8   4       48.07       46.46      0.63 o 
   5  -8   4        0.37        0.50      0.35 o 
   6  -8   4        1.02        1.56      0.31 o 
   7  -8   4        4.63        5.19      0.36 o 
   8  -8   4        0.23        0.76      0.32 o 
   9  -8   4        9.50        9.30      0.39 o 
  -6  -7   4       25.90       29.76      0.65 o 
  -5  -7   4        0.32        0.09      0.30 o 
  -4  -7   4        5.65        4.92      0.39 o 
  -3  -7   4       61.63       45.99      0.46 o 
  -2  -7   4        0.44        0.58      0.34 o 
  -1  -7   4       13.61       14.61      0.41 o 
   0  -7   4        9.49        7.99      0.47 o 
   1  -7   4      200.49      193.70      1.91 o 
   2  -7   4      124.45      118.36      0.73 o 
   3  -7   4        1.18        1.21      0.36 o 
   4  -7   4        3.54        3.74      0.40 o 
   5  -7   4        0.00        0.79      0.35 o 
   6  -7   4       10.47       10.57      0.42 o 
   7  -7   4       26.92       26.21      0.38 o 
   8  -7   4        4.75        4.82      0.40 o 
   9  -7   4        3.60        4.10      0.48 o 
  -7  -6   4        0.26        0.34      0.33 o 
  -6  -6   4        0.24        0.14      0.37 o 
  -5  -6   4       12.51       12.36      0.40 o 
  -4  -6   4       91.48       88.82      1.23 o 
  -3  -6   4       12.43       10.79      0.35 o 
  -2  -6   4       15.83       16.10      0.43 o 
  -1  -6   4       25.14       22.35      0.39 o 
   0  -6   4       22.82       19.81      0.45 o 
   1  -6   4      102.11       91.49      0.83 o 
   2  -6   4        0.90        1.43      0.40 o 
   3  -6   4       11.60       13.63      0.45 o 
   4  -6   4        6.08        5.97      0.40 o 
   5  -6   4       50.91       50.52      0.89 o 
   6  -6   4       12.63       11.70      0.51 o 
   7  -6   4        2.02        2.27      0.44 o 
   8  -6   4        1.73        1.36      0.30 o 
   9  -6   4        0.31        0.16      0.45 o 
  -7  -5   4        0.00        0.49      0.33 o 
  -6  -5   4       40.84       37.56      0.79 o 
  -5  -5   4       16.93       13.52      0.37 o 
  -4  -5   4        0.31        0.24      0.31 o 
  -3  -5   4        5.98        4.99      0.45 o 
  -2  -5   4        1.57        0.79      0.41 o 
  -1  -5   4       52.86       57.60      0.60 o 
   0  -5   4       24.59       27.88      0.43 o 
   1  -5   4       18.90       19.82      0.50 o 
   2  -5   4        5.76        3.25      0.32 o 
   3  -5   4       63.70       63.43      1.11 o 
   4  -5   4        9.07       11.76      0.39 o 
   5  -5   4      330.92      350.75      9.37 o 
   6  -5   4       10.64       11.55      0.39 o 
   7  -5   4       45.81       48.11      0.82 o 
   8  -5   4        1.14        1.78      0.34 o 
   9  -5   4        3.61        4.10      0.38 o 
  -8  -4   4        8.81        6.66      0.39 o 
  -7  -4   4        0.00        0.77      0.37 o 
  -6  -4   4       22.03       21.71      0.57 o 
  -5  -4   4       40.05       42.08      0.48 o 
  -4  -4   4       55.86       55.66      0.49 o 
  -3  -4   4        7.65        6.16      0.45 o 
  -2  -4   4      133.78      142.56      1.38 o 
  -1  -4   4       33.56       37.24      0.47 o 
   0  -4   4       70.85       64.02      0.54 o 
   1  -4   4        3.56       10.41      0.40 o 
   2  -4   4       25.56       38.23      1.52 o 
   3  -4   4      793.71      819.52      6.37 o 
   4  -4   4       14.24       12.39      0.37 o 
   5  -4   4       64.17       72.31      1.46 o 
   6  -4   4      106.74      112.54      1.23 o 
   7  -4   4       11.13       11.31      0.39 o 
   8  -4   4        4.59        4.66      0.56 o 
   9  -4   4        0.78        1.19      0.33 o 
  -9  -3   4        0.03        0.03      0.34 o 
  -8  -3   4        2.60        2.45      0.35 o 
  -7  -3   4       70.52       66.25      1.09 o 
  -6  -3   4      101.03       98.36      1.17 o 
  -5  -3   4      117.61      117.35      1.31 o 
  -4  -3   4       52.01       54.75      0.54 o 
  -3  -3   4       40.51       47.32      0.66 o 
  -2  -3   4      609.81      603.19      4.04 o 
  -1  -3   4      153.08      135.31      0.81 o 
   0  -3   4       36.95       38.04      0.50 o 
   1  -3   4      471.39      511.41      6.55 o 
   2  -3   4       21.24       20.94      0.52 o 
   3  -3   4      346.94      341.25      6.24 o 
   4  -3   4       36.95       33.40      1.10 o 
   5  -3   4        0.30       -0.06      0.36 o 
   6  -3   4        0.21        0.75      0.40 o 
   7  -3   4        0.24        0.41      0.29 o 
   8  -3   4        0.45        0.65      0.32 o 
   9  -3   4        0.01        0.16      0.31 o 
  -9  -2   4       59.38       56.76      1.18 o 
  -8  -2   4      174.56      175.98      3.33 o 
  -7  -2   4      159.96      162.69      2.47 o 
  -6  -2   4       12.88       11.53      0.37 o 
  -5  -2   4      163.19      156.24      1.76 o 
  -4  -2   4      368.15      380.02      3.26 o 
  -3  -2   4      104.17      102.31      0.95 o 
  -2  -2   4        8.59        8.32      0.43 o 
  -1  -2   4       39.15       46.84      0.57 o 
   0  -2   4     1266.29     1271.20      8.40 o 
   1  -2   4      100.92      102.91      5.87 o 
   2  -2   4       26.17       24.74      0.50 o 
   3  -2   4        5.13        3.60      0.34 o 
   4  -2   4       36.64       34.37      0.45 o 
   5  -2   4       15.80       14.33      0.50 o 
   6  -2   4        0.44        0.92      0.31 o 
   7  -2   4        9.93       10.74      0.61 o 
   8  -2   4        1.69        2.43      0.37 o 
 -10  -1   4        2.26        2.01      0.30 o 
  -9  -1   4       47.54       47.68      0.59 o 
  -8  -1   4       23.70       24.06      0.41 o 
  -7  -1   4       91.81       95.35      1.40 o 
  -6  -1   4        0.61        1.11      0.37 o 
  -5  -1   4       23.03       19.29      0.44 o 
  -4  -1   4        4.55        4.04      0.37 o 
  -3  -1   4       39.41       42.73      0.65 o 
  -2  -1   4      239.45      245.11      2.34 o 
  -1  -1   4       68.00       73.81      0.80 o 
   0  -1   4      183.40      181.70      1.95 o 
   1  -1   4      255.85      230.20      7.59 o 
   2  -1   4      387.07      400.88      4.52 o 
   3  -1   4       21.09       21.10      0.46 o 
   4  -1   4       26.51       25.27      0.39 o 
   5  -1   4        8.91       10.22      0.43 o 
   6  -1   4        0.02        0.12      0.34 o 
   7  -1   4        7.10        8.64      0.32 o 
   8  -1   4        1.37        1.75      0.32 o 
 -11   0   4        1.17        1.11      0.32 o 
 -10   0   4        0.91        1.03      0.30 o 
  -9   0   4        0.01        0.14      0.32 o 
  -8   0   4        4.44        3.77      0.54 o 
  -7   0   4        8.30        8.39      0.37 o 
  -6   0   4       27.87       23.29      0.44 o 
  -5   0   4       54.12       66.49      0.82 o 
  -4   0   4       25.80       19.96      0.47 o 
  -3   0   4      181.00      181.95      2.69 o 
  -2   0   4        9.92       12.65      0.43 o 
  -1   0   4       16.12       18.79      0.48 o 
   0   0   4        9.37        5.29      0.40 o 
   1   0   4      304.75      282.25      8.97 o 
   2   0   4       86.90       94.88      1.30 o 
   3   0   4        0.04        0.36      0.29 o 
   4   0   4        1.60        2.81      0.43 o 
   5   0   4        0.30        1.03      0.34 o 
   6   0   4       26.31       21.55      0.46 o 
   7   0   4        0.10        0.86      0.41 o 
 -11   1   4        1.54        1.67      0.34 o 
 -10   1   4       13.56       12.92      0.34 o 
  -9   1   4        0.04       -0.02      0.30 o 
  -8   1   4       43.86       41.84      0.45 o 
  -7   1   4        7.48        7.02      0.30 o 
  -6   1   4       45.13       57.26      0.91 o 
  -5   1   4       78.17       85.01      1.04 o 
  -4   1   4      519.77      564.32      3.92 o 
  -3   1   4      359.37      351.60      1.38 o 
  -2   1   4        4.23        4.87      0.35 o 
  -1   1   4      778.57      738.67      6.86 o 
   0   1   4      145.02      156.08      1.35 o 
   1   1   4      315.65      349.43      8.56 o 
   2   1   4        6.73        7.29      0.34 o 
   3   1   4        8.80        8.07      0.30 o 
   4   1   4       37.06       37.10      0.61 o 
   5   1   4        7.57        6.94      0.34 o 
   6   1   4        7.28        6.24      0.43 o 
   7   1   4        0.10        0.36      0.44 o 
 -11   2   4       14.51       14.17      0.36 o 
 -10   2   4        1.56        2.00      0.28 o 
  -9   2   4        6.34        5.40      0.30 o 
  -8   2   4       12.14       12.95      0.33 o 
  -7   2   4       19.97       25.01      0.46 o 
  -6   2   4        0.14        0.30      0.34 o 
  -5   2   4      622.00      591.88     13.92 o 
  -4   2   4      143.34      165.37      2.03 o 
  -3   2   4        0.19        0.21      0.37 o 
  -2   2   4      110.06      112.37      0.59 o 
  -1   2   4      479.77      562.43      3.77 o 
   0   2   4       16.92       28.00      0.54 o 
   1   2   4        0.61        0.16      0.32 o 
   2   2   4       16.04       15.57      0.39 o 
   3   2   4        0.03        0.24      0.34 o 
   4   2   4        7.63        8.34      0.36 o 
   5   2   4        0.28        0.05      0.42 o 
   6   2   4        0.96        1.00      0.36 o 
 -12   3   4        7.14        6.87      0.34 o 
 -11   3   4        4.02        3.80      0.31 o 
 -10   3   4        8.04        9.02      0.46 o 
  -9   3   4      103.59      102.44      1.30 o 
  -8   3   4        3.17        2.49      0.34 o 
  -7   3   4        1.22        1.20      0.31 o 
  -6   3   4       32.74       33.75      0.46 o 
  -5   3   4      430.00      407.83      2.90 o 
  -4   3   4      428.10      434.69      2.27 o 
  -3   3   4      445.95      427.49      2.24 o 
  -2   3   4       37.76       42.11      0.43 o 
  -1   3   4        6.31        6.49      0.33 o 
   0   3   4        0.36        0.12      0.32 o 
   1   3   4        8.54        7.99      0.34 o 
   2   3   4        8.29        6.34      0.33 o 
   3   3   4        6.35        5.97      0.33 o 
   4   3   4        0.03        0.24      0.32 o 
   5   3   4        0.15        0.50      0.33 o 
   6   3   4        4.34        4.16      0.43 o 
 -12   4   4        0.16        1.17      0.38 o 
 -11   4   4       13.72       14.49      0.43 o 
 -10   4   4        5.80        6.69      0.33 o 
  -9   4   4        3.61        4.80      0.31 o 
  -8   4   4        7.90        5.84      0.49 o 
  -7   4   4        1.74        0.66      0.32 o 
  -6   4   4        0.85        1.07      0.32 o 
  -5   4   4       14.39       22.01      0.37 o 
  -4   4   4        7.99        7.78      0.30 o 
  -3   4   4       27.66       27.90      0.42 o 
  -2   4   4       13.81       13.63      0.36 o 
  -1   4   4        5.18        4.62      0.30 o 
   0   4   4        0.48        0.62      0.24 o 
   1   4   4       77.44       77.44      0.84 o 
   2   4   4        0.29        0.39      0.40 o 
   3   4   4       16.95       17.38      0.37 o 
   4   4   4        4.28        3.51      0.41 o 
   5   4   4        0.91        0.89      0.38 o 
 -12   5   4        0.00        0.22      0.32 o 
 -11   5   4        3.97        3.73      0.51 o 
 -10   5   4        0.19        0.61      0.39 o 
  -9   5   4        0.13       -0.19      0.35 o 
  -8   5   4      123.38      125.71      0.59 o 
  -7   5   4       65.58       62.56      0.67 o 
  -6   5   4        0.52        0.24      0.33 o 
  -5   5   4      256.98      245.22      2.77 o 
  -4   5   4       24.05       32.26      0.43 o 
  -3   5   4        1.12        0.92      0.32 o 
  -2   5   4        5.59        4.55      0.32 o 
  -1   5   4        0.64        0.80      0.29 o 
   0   5   4        2.10        3.22      0.30 o 
   1   5   4       55.38       53.43      0.45 o 
   2   5   4        2.26        2.67      0.33 o 
   3   5   4        1.38        1.88      0.31 o 
   4   5   4        1.29        1.93      0.41 o 
 -12   6   4        0.88        1.42      0.32 o 
 -11   6   4        2.91        3.29      0.33 o 
 -10   6   4        0.02        0.14      0.41 o 
  -9   6   4        4.55        4.70      0.30 o 
  -8   6   4       56.63       55.24      0.72 o 
  -7   6   4      278.14      281.72      3.51 o 
  -6   6   4        4.76        4.97      0.33 o 
  -5   6   4       24.49       24.56      0.37 o 
  -4   6   4        6.74        6.08      0.29 o 
  -3   6   4        3.22        4.01      0.35 o 
  -2   6   4        0.36        0.31      0.31 o 
  -1   6   4       16.37       14.71      0.32 o 
   0   6   4        0.09        0.58      0.31 o 
   1   6   4       13.37       14.69      0.45 o 
   2   6   4        5.47        6.73      0.32 o 
   3   6   4        5.67        6.86      0.43 o 
 -12   7   4       12.64       11.04      0.34 o 
 -11   7   4        1.77        2.04      0.27 o 
 -10   7   4       18.97       19.14      0.40 o 
  -9   7   4       73.71       70.69      0.77 o 
  -8   7   4        0.10        0.70      0.35 o 
  -7   7   4       25.62       27.66      0.36 o 
  -6   7   4       25.08       23.41      0.71 o 
  -5   7   4       51.11       49.48      0.55 o 
  -4   7   4        4.83        5.87      0.33 o 
  -3   7   4        3.33        3.47      0.33 o 
  -2   7   4        3.96        4.37      0.45 o 
  -1   7   4       60.78       60.94      0.85 o 
   0   7   4        1.07        2.51      0.36 o 
   1   7   4       13.72       14.62      0.32 o 
   2   7   4        4.05        4.09      0.44 o 
 -11   8   4        0.46        0.09      0.33 o 
 -10   8   4        8.79        8.05      0.31 o 
  -9   8   4        5.26        5.88      0.35 o 
  -8   8   4        0.12        0.84      0.35 o 
  -7   8   4       14.62       13.97      0.33 o 
  -6   8   4       26.44       26.97      0.39 o 
  -5   8   4        3.62        3.89      0.28 o 
  -4   8   4       74.11       75.29      0.79 o 
  -3   8   4       33.75       33.28      0.51 o 
  -2   8   4        3.74        3.45      0.30 o 
  -1   8   4        5.46        5.96      0.33 o 
   0   8   4        1.42        1.88      0.33 o 
   1   8   4        6.29        6.59      0.34 o 
 -11   9   4        2.32        2.44      0.34 o 
 -10   9   4        0.44        0.21      0.40 o 
  -9   9   4        1.72        1.50      0.32 o 
  -8   9   4        0.12        0.44      0.27 o 
  -7   9   4        7.28        7.03      0.34 o 
  -6   9   4       62.37       63.70      1.56 o 
  -5   9   4       30.50       30.17      0.40 o 
  -4   9   4        4.85        4.91      0.30 o 
  -3   9   4        1.97        2.63      0.28 o 
  -2   9   4        1.12        1.39      0.31 o 
  -1   9   4       12.67       12.41      0.35 o 
 -10  10   4        0.34        0.04      0.30 o 
  -9  10   4        0.05        0.17      0.28 o 
  -8  10   4       12.19       10.63      0.33 o 
  -7  10   4       14.25       14.22      0.45 o 
  -6  10   4       46.90       47.02      1.21 o 
  -5  10   4        0.25        0.40      0.35 o 
  -4  10   4        1.61        2.03      0.32 o 
  -3  10   4        3.18        3.46      0.37 o 
  -8  11   4       33.22       28.42      1.99 o 
  -7  11   4       12.15       11.45      0.44 o 
  -6  11   4        0.42        0.78      0.41 o 
  -5  11   4        0.10       -0.19      0.35 o 
   2 -12   5       52.03       61.20      0.63 o 
   3 -12   5        0.38        0.78      0.36 o 
   4 -12   5       20.54       17.38      2.51 o 
   5 -12   5       38.64       40.79      0.52 o 
   6 -12   5        6.38        7.08      0.58 o 
   0 -11   5       31.49       39.88      1.23 o 
   1 -11   5        2.16        3.50      0.47 o 
   2 -11   5        1.11        1.39      0.44 o 
   3 -11   5        2.82        3.05      0.36 o 
   4 -11   5        0.33        1.07      0.39 o 
   5 -11   5        8.49        8.57      0.54 o 
   6 -11   5       39.24       38.05      1.45 o 
   7 -11   5        5.72        5.53      0.37 o 
  -2 -10   5        0.06        0.28      0.39 o 
  -1 -10   5        3.95        4.59      0.39 o 
   0 -10   5        0.88        0.77      0.42 o 
   1 -10   5        2.60        3.27      0.35 o 
   2 -10   5       10.16       10.62      0.40 o 
   3 -10   5       15.59       16.14      0.39 o 
   4 -10   5       39.29       39.35      0.87 o 
   5 -10   5        2.97        2.28      0.34 o 
   6 -10   5        5.77        5.15      0.37 o 
   7 -10   5        5.36        5.03      0.34 o 
   8 -10   5        0.04       -0.04      0.28 o 
  -4  -9   5        1.15        1.39      0.39 o 
  -3  -9   5        1.29        0.22      0.39 o 
  -2  -9   5        4.43        4.16      0.38 o 
  -1  -9   5       22.69       19.91      0.45 o 
   0  -9   5        4.51        4.86      0.41 o 
   1  -9   5       39.71       41.54      0.50 o 
   2  -9   5        0.05        0.42      0.35 o 
   3  -9   5      252.69      259.31      2.86 o 
   4  -9   5       22.04       24.00      0.79 o 
   5  -9   5        0.39        1.22      0.35 o 
   6  -9   5        7.82        7.34      0.32 o 
   7  -9   5        0.04        0.58      0.35 o 
   8  -9   5        0.86        1.67      0.34 o 
  -5  -8   5        0.00        0.21      0.43 o 
  -4  -8   5       10.37       10.03      0.41 o 
  -3  -8   5        1.14        1.51      0.37 o 
  -2  -8   5        1.10        0.88      0.40 o 
  -1  -8   5        0.73        0.63      0.39 o 
   0  -8   5       45.90       47.19      0.52 o 
   1  -8   5        2.62        3.74      0.34 o 
   2  -8   5      560.58      583.12      5.94 o 
   3  -8   5       47.07       43.27      1.73 o 
   4  -8   5       43.81       37.38      0.62 o 
   5  -8   5       10.82        8.44      0.38 o 
   6  -8   5       12.71        9.14      0.38 o 
   7  -8   5        1.17        0.83      0.29 o 
   8  -8   5        0.00        0.10      0.30 o 
   9  -8   5        3.72        4.42      0.43 o 
  -6  -7   5        1.46        2.18      0.36 o 
  -5  -7   5        0.44        0.64      0.35 o 
  -4  -7   5       19.15       18.25      0.42 o 
  -3  -7   5       67.94       55.75      1.03 o 
  -2  -7   5        3.64        3.03      0.43 o 
  -1  -7   5        5.32        5.43      0.37 o 
   0  -7   5      786.86      780.35      6.34 o 
   1  -7   5      796.65      761.76      6.77 o 
   2  -7   5        5.49        5.49      0.41 o 
   3  -7   5       51.07       48.13      0.93 o 
   4  -7   5        7.23        4.25      0.35 o 
   5  -7   5       22.35       19.88      0.74 o 
   6  -7   5        4.72        5.00      0.34 o 
   7  -7   5        0.53        0.78      0.34 o 
   8  -7   5        5.18        5.96      0.42 o 
   9  -7   5       12.82       10.52      1.02 o 
  -7  -6   5        8.18       10.27      0.57 o 
  -6  -6   5        1.06        1.76      0.35 o 
  -5  -6   5       30.04       29.24      0.45 o 
  -4  -6   5        0.12        0.61      0.43 o 
  -3  -6   5        0.10        0.22      0.36 o 
  -2  -6   5        3.54        3.11      0.47 o 
  -1  -6   5      274.62      265.79      3.87 o 
   0  -6   5        0.08        0.10      0.30 o 
   1  -6   5        9.43        9.72      0.35 o 
   2  -6   5       45.49       37.21      0.43 o 
   3  -6   5        7.24        6.54      0.34 o 
   4  -6   5        0.13        0.89      0.27 o 
   5  -6   5        8.29        9.88      0.42 o 
   6  -6   5        1.66        1.77      0.44 o 
   7  -6   5        2.27        2.15      0.32 o 
   8  -6   5        1.62        2.15      0.34 o 
   9  -6   5        0.89        0.89      0.35 o 
  -8  -5   5        0.02        0.07      0.37 o 
  -7  -5   5       14.58       15.30      0.37 o 
  -6  -5   5        3.54        3.16      0.38 o 
  -5  -5   5       10.89       10.80      0.37 o 
  -4  -5   5        0.63        0.78      0.44 o 
  -3  -5   5       88.20       86.72      2.38 o 
  -2  -5   5      155.67      148.80      2.00 o 
  -1  -5   5       40.23       36.64      0.50 o 
   0  -5   5        0.17        0.01      0.33 o 
   1  -5   5       12.68       14.72      0.47 o 
   2  -5   5       35.01       34.64      0.54 o 
   3  -5   5      122.30      134.00      2.82 o 
   4  -5   5       30.35       26.45      1.31 o 
   5  -5   5       25.57       28.01      1.01 o 
   6  -5   5        0.14        0.06      0.34 o 
   7  -5   5       14.92       17.16      0.78 o 
   8  -5   5        7.77        9.35      0.35 o 
   9  -5   5        0.03        0.28      0.42 o 
  -8  -4   5        0.95        1.36      0.32 o 
  -7  -4   5        0.95        1.42      0.31 o 
  -6  -4   5        2.88        2.51      0.38 o 
  -5  -4   5       11.59       11.65      0.40 o 
  -4  -4   5      125.11      117.57      1.12 o 
  -3  -4   5        9.68       11.22      0.51 o 
  -2  -4   5        1.44        1.30      0.35 o 
  -1  -4   5        5.60        4.84      0.36 o 
   0  -4   5      222.62      251.95      1.21 o 
   1  -4   5       81.56       79.35      1.81 o 
   2  -4   5       19.37       16.24      0.41 o 
   3  -4   5        1.85        1.93      0.31 o 
   4  -4   5      235.48      236.97      2.74 o 
   5  -4   5      213.45      211.54      2.85 o 
   6  -4   5       75.43       81.99      1.07 o 
   7  -4   5        0.71        1.30      0.34 o 
   8  -4   5        4.33        5.46      0.37 o 
  -9  -3   5        3.81        3.81      0.35 o 
  -8  -3   5       60.36       63.90      1.31 o 
  -7  -3   5        1.16        1.77      0.37 o 
  -6  -3   5       84.13       81.84      0.72 o 
  -5  -3   5       10.18        7.63      0.43 o 
  -4  -3   5      575.92      583.48      8.55 o 
  -3  -3   5      295.87      304.97      3.29 o 
  -2  -3   5        1.22        1.65      0.44 o 
  -1  -3   5       58.50       56.32      0.57 o 
   0  -3   5      224.62      244.28      2.78 o 
   1  -3   5      650.78      692.10      7.41 o 
   2  -3   5        6.85        5.20      0.36 o 
   3  -3   5      190.17      174.11      7.62 o 
   4  -3   5      308.05      315.37      7.02 o 
   5  -3   5       47.36       46.47      0.91 o 
   6  -3   5        0.23        0.46      0.31 o 
   7  -3   5        0.31        0.30      0.29 o 
   8  -3   5        0.60        1.19      0.32 o 
 -10  -2   5        1.22        1.36      0.32 o 
  -9  -2   5       27.63       30.25      0.82 o 
  -8  -2   5       58.25       61.29      0.81 o 
  -7  -2   5        9.47        8.43      0.36 o 
  -6  -2   5      241.90      235.27      2.84 o 
  -5  -2   5      197.15      210.96      2.69 o 
  -4  -2   5      152.62      158.91      0.99 o 
  -3  -2   5       73.58       63.77      0.59 o 
  -2  -2   5        1.61        0.54      0.40 o 
  -1  -2   5     1587.70     1574.24     13.64 o 
   0  -2   5        0.02        0.48      0.35 o 
   1  -2   5        6.39        5.10      0.33 o 
   2  -2   5       18.44       18.37      0.50 o 
   3  -2   5      115.42      109.88      1.18 o 
   4  -2   5       88.04       87.32      0.86 o 
   5  -2   5        0.73        0.31      0.31 o 
   6  -2   5        7.05        6.60      0.41 o 
   7  -2   5        0.93        1.24      0.29 o 
   8  -2   5        0.10        0.88      0.34 o 
 -10  -1   5        0.06        0.40      0.50 o 
  -9  -1   5        5.29        5.87      0.33 o 
  -8  -1   5       48.44       50.96      1.18 o 
  -7  -1   5        1.02        2.08      0.34 o 
  -6  -1   5       18.68       19.58      0.43 o 
  -5  -1   5       10.49       13.40      0.43 o 
  -4  -1   5       37.59       35.14      0.45 o 
  -3  -1   5      474.90      495.94      3.75 o 
  -2  -1   5       27.49       23.91      0.63 o 
  -1  -1   5       21.52       28.26      0.48 o 
   0  -1   5        0.21        0.25      0.33 o 
   1  -1   5        4.37        4.86      0.33 o 
   2  -1   5        7.92        7.94      0.43 o 
   3  -1   5        0.01        0.13      0.35 o 
   4  -1   5        0.10        0.99      0.38 o 
   5  -1   5        0.25        0.66      0.25 o 
   6  -1   5        1.56        1.07      0.27 o 
   7  -1   5       13.18       11.89      0.49 o 
 -11   0   5        2.95        2.62      0.36 o 
 -10   0   5        3.96        4.41      0.34 o 
  -9   0   5        2.09        2.23      0.31 o 
  -8   0   5        0.88        0.74      0.35 o 
  -7   0   5       13.43       14.93      0.38 o 
  -6   0   5       17.30       15.13      0.38 o 
  -5   0   5       30.71       31.16      0.46 o 
  -4   0   5      184.51      176.63      2.59 o 
  -3   0   5      699.86      717.56      7.07 o 
  -2   0   5       16.64       12.73      0.38 o 
  -1   0   5        1.64        2.39      0.35 o 
   0   0   5      153.82      138.66      1.39 o 
   1   0   5      140.59      113.05      3.16 o 
   2   0   5        6.89        9.30      0.38 o 
   3   0   5       35.09       42.55      0.56 o 
   4   0   5        1.73        1.78      0.34 o 
   5   0   5        8.69        8.10      0.37 o 
   6   0   5        7.28        8.10      0.56 o 
   7   0   5        9.66       11.09      0.52 o 
 -11   1   5        0.12        0.32      0.28 o 
 -10   1   5        3.74        3.38      0.33 o 
  -9   1   5        8.41        8.74      0.35 o 
  -8   1   5       34.09       29.12      0.50 o 
  -7   1   5        2.84        3.83      0.37 o 
  -6   1   5        2.61        1.28      0.33 o 
  -5   1   5      416.79      442.57      4.29 o 
  -4   1   5      425.60      413.51      4.69 o 
  -3   1   5      329.63      344.96      2.78 o 
  -2   1   5       23.92       28.25      0.49 o 
  -1   1   5       32.55       28.74      0.43 o 
   0   1   5       84.58       76.07      1.31 o 
   1   1   5      613.86      650.40      9.48 o 
   2   1   5       31.62       30.53      0.40 o 
   3   1   5       36.57       31.89      0.43 o 
   4   1   5       33.82       32.04      0.54 o 
   5   1   5       33.77       32.37      0.85 o 
   6   1   5        7.23        6.98      0.38 o 
 -11   2   5        0.10        0.00      0.43 o 
 -10   2   5       35.48       34.18      0.42 o 
  -9   2   5       21.04       21.74      0.52 o 
  -8   2   5       13.20       14.38      0.42 o 
  -7   2   5       91.77       98.80      2.13 o 
  -6   2   5       67.86       79.72      2.46 o 
  -5   2   5     2106.13     2088.73     14.26 o 
  -4   2   5     1702.34     1722.40      6.91 o 
  -3   2   5       40.79       48.70      0.86 o 
  -2   2   5       51.93       48.24      0.44 o 
  -1   2   5      506.73      551.69      4.23 o 
   0   2   5      206.93      202.20      2.70 o 
   1   2   5        0.47       -0.27      0.31 o 
   2   2   5        3.95        5.23      0.32 o 
   3   2   5      118.24      104.92      2.72 o 
   4   2   5        1.15        0.76      0.43 o 
   5   2   5        1.41        1.40      0.44 o 
   6   2   5        0.08        0.44      0.31 o 
 -12   3   5        0.23        0.17      0.34 o 
 -11   3   5        2.17        2.04      0.29 o 
 -10   3   5        0.09        0.04      0.43 o 
  -9   3   5        0.38        0.99      0.35 o 
  -8   3   5        0.07        0.64      0.32 o 
  -7   3   5       81.59       80.54      0.63 o 
  -6   3   5      126.03      140.64      1.63 o 
  -5   3   5      297.59      299.71      2.59 o 
  -4   3   5        7.55       10.68      0.31 o 
  -3   3   5       87.06       80.66      0.49 o 
  -2   3   5       44.20       57.19      0.65 o 
  -1   3   5        5.59        4.48      0.29 o 
   0   3   5       11.79        8.35      0.29 o 
   1   3   5       18.59       16.05      0.67 o 
   2   3   5       12.84       11.91      0.35 o 
   3   3   5        0.85        1.93      0.29 o 
   4   3   5        1.18        0.99      0.31 o 
   5   3   5       12.31       11.82      0.52 o 
 -12   4   5        0.66        0.88      0.38 o 
 -11   4   5        0.51        0.43      0.36 o 
 -10   4   5        0.32        0.86      0.32 o 
  -9   4   5       23.87       23.78      0.42 o 
  -8   4   5        5.40        6.83      0.44 o 
  -7   4   5        8.11        6.70      0.33 o 
  -6   4   5       29.60       32.27      0.38 o 
  -5   4   5       24.35       24.79      0.36 o 
  -4   4   5        3.59        6.90      0.29 o 
  -3   4   5       95.77       99.06      0.94 o 
  -2   4   5       20.45       22.42      0.35 o 
  -1   4   5       15.59       16.08      0.38 o 
   0   4   5        4.44        5.81      0.32 o 
   1   4   5       31.68       30.17      0.61 o 
   2   4   5       14.29       12.88      0.35 o 
   3   4   5        1.56        2.00      0.35 o 
   4   4   5        0.37        1.32      0.37 o 
 -12   5   5        0.75        0.68      0.41 o 
 -11   5   5        0.06        0.20      0.32 o 
 -10   5   5        1.24        1.99      0.31 o 
  -9   5   5        4.37        4.19      0.29 o 
  -8   5   5        1.83        2.00      0.32 o 
  -7   5   5       83.27       86.98      1.28 o 
  -6   5   5        0.40        0.26      0.29 o 
  -5   5   5       75.12       73.58      0.58 o 
  -4   5   5        2.87        4.39      0.28 o 
  -3   5   5       31.65       28.64      0.37 o 
  -2   5   5        1.53        0.89      0.33 o 
  -1   5   5        4.37        4.58      0.33 o 
   0   5   5       37.91       36.20      0.61 o 
   1   5   5       15.53       15.08      0.36 o 
   2   5   5        9.33        8.06      0.34 o 
   3   5   5       33.79       36.82      0.93 o 
 -12   6   5        0.00        0.11      0.32 o 
 -11   6   5        2.62        4.48      0.36 o 
 -10   6   5        0.16        0.17      0.32 o 
  -9   6   5        6.29        5.17      0.34 o 
  -8   6   5        0.00        0.25      0.29 o 
  -7   6   5       18.16       17.93      0.52 o 
  -6   6   5        4.68        5.18      0.30 o 
  -5   6   5       10.19       10.06      0.32 o 
  -4   6   5       22.60       23.37      0.37 o 
  -3   6   5        0.56        1.06      0.28 o 
  -2   6   5       72.61       74.46      1.29 o 
  -1   6   5      147.67      149.05      1.46 o 
   0   6   5       63.78       62.59      0.75 o 
   1   6   5       17.41       19.31      0.63 o 
   2   6   5        4.22        4.04      0.31 o 
 -12   7   5        2.77        2.75      0.36 o 
 -11   7   5        1.69        2.24      0.37 o 
 -10   7   5        8.44        8.84      0.35 o 
  -9   7   5      109.15      108.74      0.68 o 
  -8   7   5        5.50        6.23      0.34 o 
  -7   7   5        0.58        0.70      0.29 o 
  -6   7   5       53.62       54.50      0.91 o 
  -5   7   5       29.24       27.23      0.44 o 
  -4   7   5        0.01        0.07      0.32 o 
  -3   7   5        0.97        1.78      0.29 o 
  -2   7   5       91.29       95.36      0.83 o 
  -1   7   5       43.84       45.11      0.45 o 
   0   7   5        0.09        0.20      0.29 o 
   1   7   5        4.78        5.39      0.38 o 
 -11   8   5        3.32        2.32      0.32 o 
 -10   8   5        0.09        0.58      0.35 o 
  -9   8   5        1.93        2.11      0.30 o 
  -8   8   5        2.91        3.36      0.27 o 
  -7   8   5        5.79        6.80      0.33 o 
  -6   8   5        8.24        8.49      0.27 o 
  -5   8   5        3.27        4.27      0.32 o 
  -4   8   5        2.71        3.06      0.42 o 
  -3   8   5        0.11        0.21      0.29 o 
  -2   8   5       14.09       16.62      0.37 o 
  -1   8   5        7.52        9.12      0.35 o 
   0   8   5        1.82        2.18      0.34 o 
 -11   9   5        0.01        0.13      0.34 o 
 -10   9   5        3.14        3.41      0.33 o 
  -9   9   5        0.07        0.01      0.29 o 
  -8   9   5        0.08        0.26      0.32 o 
  -7   9   5        0.81        0.70      0.29 o 
  -6   9   5        0.30        0.71      0.29 o 
  -5   9   5        7.39        8.24      0.37 o 
  -4   9   5       18.98       19.41      0.42 o 
  -3   9   5        6.62        7.18      0.30 o 
  -2   9   5        8.78        9.52      0.37 o 
 -10  10   5        0.48        0.66      0.36 o 
  -9  10   5        2.89        2.18      0.32 o 
  -8  10   5        1.38        1.36      0.31 o 
  -7  10   5        0.07        0.36      0.42 o 
  -6  10   5        9.19        8.16      0.32 o 
  -5  10   5        5.19        5.07      0.31 o 
  -4  10   5       14.52       15.73      0.43 o 
   3 -12   6        1.56        0.09      0.66 o 
   4 -12   6        0.06        0.32      0.41 o 
   0 -11   6        0.15        0.54      0.52 o 
   1 -11   6        2.70        2.81      0.50 o 
   2 -11   6        1.73        2.14      0.42 o 
   3 -11   6        0.97        0.83      0.45 o 
   4 -11   6       11.41       11.55      0.71 o 
   5 -11   6        0.17        0.31      0.35 o 
   6 -11   6        4.21        4.58      0.36 o 
  -2 -10   6        1.30        1.60      0.53 o 
  -1 -10   6        0.11        0.73      0.43 o 
   0 -10   6        0.57        1.13      0.48 o 
   1 -10   6        4.01        4.84      0.42 o 
   2 -10   6        0.01        0.49      0.40 o 
   3 -10   6        4.67        4.55      0.41 o 
   4 -10   6       40.41       37.17      1.51 o 
   5 -10   6       50.58       52.06      1.35 o 
   6 -10   6        1.57        2.14      0.34 o 
   7 -10   6        0.27        0.52      0.33 o 
  -4  -9   6        1.84        1.51      0.43 o 
  -3  -9   6        0.28        0.82      0.40 o 
  -2  -9   6        0.05        0.84      0.48 o 
  -1  -9   6        2.26        2.33      0.49 o 
   0  -9   6        0.01        0.26      0.43 o 
   1  -9   6       20.52       20.71      0.98 o 
   2  -9   6        4.24        4.31      0.43 o 
   3  -9   6       48.81       49.80      2.41 o 
   4  -9   6       28.16       29.48      0.85 o 
   5  -9   6        0.03        0.25      0.35 o 
   6  -9   6        4.76        4.00      0.42 o 
   7  -9   6       11.34       11.46      0.74 o 
   8  -9   6        0.09        0.04      0.29 o 
  -5  -8   6        0.17        0.12      0.36 o 
  -4  -8   6        1.63        3.42      0.46 o 
  -3  -8   6        4.85        3.28      0.36 o 
  -2  -8   6        2.74        2.46      0.40 o 
  -1  -8   6       23.10       22.52      0.53 o 
   0  -8   6        1.72        2.35      0.41 o 
   1  -8   6       88.57       84.52      2.03 o 
   2  -8   6       13.42       14.09      0.36 o 
   3  -8   6      151.49      147.33      2.29 o 
   4  -8   6       27.80       24.05      0.66 o 
   5  -8   6       79.34       71.34      1.01 o 
   6  -8   6        4.17        3.49      0.32 o 
   7  -8   6        9.24        9.60      0.55 o 
   8  -8   6       19.98       21.40      0.50 o 
  -6  -7   6        5.78        7.99      0.67 o 
  -5  -7   6        0.92        1.11      0.45 o 
  -4  -7   6        0.72        0.27      0.45 o 
  -3  -7   6        0.99        0.47      0.45 o 
  -2  -7   6        5.50        5.27      0.66 o 
  -1  -7   6        0.82        0.46      0.40 o 
   0  -7   6      260.96      253.83      3.65 o 
   1  -7   6       82.99       81.97      1.30 o 
   2  -7   6       78.75       75.53      0.87 o 
   3  -7   6       44.31       41.13      0.61 o 
   4  -7   6       11.14        8.12      0.35 o 
   5  -7   6        0.82        1.47      0.34 o 
   6  -7   6        1.23        1.64      0.31 o 
   7  -7   6        5.07        5.60      0.32 o 
   8  -7   6        2.49        3.37      0.42 o 
  -7  -6   6        0.93        1.22      0.44 o 
  -6  -6   6       11.79       12.35      0.45 o 
  -5  -6   6       10.36        9.89      0.61 o 
  -4  -6   6        1.46        1.92      0.39 o 
  -3  -6   6        8.37        7.36      0.44 o 
  -2  -6   6      164.71      163.91      2.58 o 
  -1  -6   6      314.75      307.99      3.37 o 
   0  -6   6       41.13       40.44      0.60 o 
   1  -6   6        9.03        8.70      0.39 o 
   2  -6   6        5.21        5.07      0.33 o 
   3  -6   6        1.70        1.13      0.35 o 
   4  -6   6       12.57       11.26      0.37 o 
   5  -6   6       18.73       17.01      0.51 o 
   6  -6   6        6.26        6.35      0.45 o 
   7  -6   6        0.13        0.49      0.32 o 
   8  -6   6       14.55       15.09      0.61 o 
  -8  -5   6        2.58        2.68      0.34 o 
  -7  -5   6        5.40        6.23      0.35 o 
  -6  -5   6       24.05       24.93      0.54 o 
  -5  -5   6       13.91       14.73      0.51 o 
  -4  -5   6       75.67       78.39      0.68 o 
  -3  -5   6       21.32       21.82      0.51 o 
  -2  -5   6      133.71      127.96      1.86 o 
  -1  -5   6        0.17        0.53      0.36 o 
   0  -5   6        0.00        0.41      0.37 o 
   1  -5   6       10.63       11.43      0.37 o 
   2  -5   6       33.24       32.31      0.44 o 
   3  -5   6        4.08        4.80      0.30 o 
   4  -5   6       55.55       49.94      2.55 o 
   5  -5   6       12.86       12.35      0.61 o 
   6  -5   6       71.39       76.81      2.12 o 
   7  -5   6        0.59        1.25      0.40 o 
   8  -5   6        0.07       -0.08      0.37 o 
  -8  -4   6        1.04        0.95      0.36 o 
  -7  -4   6        2.39        3.07      0.41 o 
  -6  -4   6        0.83        1.07      0.42 o 
  -5  -4   6      101.47      100.43      1.94 o 
  -4  -4   6       19.70       20.87      0.54 o 
  -3  -4   6       89.87       85.85      1.10 o 
  -2  -4   6        6.92        6.67      0.44 o 
  -1  -4   6        0.08        0.22      0.35 o 
   0  -4   6        0.01        0.43      0.35 o 
   1  -4   6        9.23        8.02      0.35 o 
   2  -4   6        1.01        2.36      0.36 o 
   3  -4   6       60.58       60.24      2.08 o 
   4  -4   6        0.83        1.41      0.32 o 
   5  -4   6       48.11       49.02      1.87 o 
   6  -4   6       23.36       25.84      0.66 o 
   7  -4   6        4.47        5.38      0.34 o 
   8  -4   6        6.35        7.22      0.49 o 
  -9  -3   6        1.35        1.38      0.35 o 
  -8  -3   6        5.85        5.95      0.39 o 
  -7  -3   6       61.76       66.01      1.59 o 
  -6  -3   6      129.02      135.87      1.79 o 
  -5  -3   6        0.33        0.24      0.49 o 
  -4  -3   6       15.30       11.67      0.46 o 
  -3  -3   6       10.02        9.13      0.44 o 
  -2  -3   6        7.82        9.99      0.40 o 
  -1  -3   6       13.02        7.24      0.36 o 
   0  -3   6      208.06      231.21      3.39 o 
   1  -3   6       28.35       24.50      0.38 o 
   2  -3   6        1.07        1.93      0.31 o 
   3  -3   6      107.24      110.66      4.15 o 
   4  -3   6      758.62      801.22      3.46 o 
   5  -3   6        3.87        3.88      0.39 o 
   6  -3   6        0.13       -0.30      0.28 o 
   7  -3   6        1.06        1.50      0.40 o 
 -10  -2   6        3.24        3.29      0.33 o 
  -9  -2   6        0.13        0.63      0.35 o 
  -8  -2   6       18.29       17.56      0.39 o 
  -7  -2   6       43.93       45.81      0.51 o 
  -6  -2   6       39.63       40.04      0.49 o 
  -5  -2   6       53.96       52.24      0.58 o 
  -4  -2   6       18.24       17.24      0.41 o 
  -3  -2   6       13.71        8.47      0.42 o 
  -2  -2   6       22.45       25.93      0.51 o 
  -1  -2   6        0.78        1.20      0.35 o 
   0  -2   6        0.00        1.93      0.70 o 
   1  -2   6        0.22        0.94      0.33 o 
   2  -2   6      230.94      220.59      6.50 o 
   3  -2   6        1.26        2.09      0.37 o 
   4  -2   6        2.19        2.01      0.32 o 
   5  -2   6        3.58        4.19      0.36 o 
   6  -2   6        2.01        1.33      0.35 o 
   7  -2   6        0.00       -0.10      0.37 o 
 -10  -1   6       28.07       24.98      0.69 o 
  -9  -1   6       15.42       16.05      0.37 o 
  -8  -1   6       16.07       16.34      0.36 o 
  -7  -1   6        1.40        2.29      0.33 o 
  -6  -1   6        3.69        2.75      0.34 o 
  -5  -1   6       17.48       15.53      0.41 o 
  -4  -1   6        5.03        2.85      0.34 o 
  -3  -1   6        0.33        0.28      0.35 o 
  -2  -1   6      368.64      368.91      7.26 o 
  -1  -1   6       12.87       16.77      1.42 o 
   0  -1   6       39.53       29.10      0.54 o 
   1  -1   6        0.03        0.27      0.35 o 
   2  -1   6        0.28        0.83      0.33 o 
   3  -1   6        9.26       10.22      0.41 o 
   4  -1   6        2.74        3.14      0.34 o 
   5  -1   6        5.94        5.91      0.30 o 
   6  -1   6        1.59        1.23      0.30 o 
   7  -1   6        9.50        7.39      0.37 o 
 -11   0   6       26.62       24.32      0.93 o 
 -10   0   6        0.13        0.11      0.33 o 
  -9   0   6        2.95        2.71      0.34 o 
  -8   0   6        5.23        5.53      0.37 o 
  -7   0   6       10.95       10.05      0.37 o 
  -6   0   6        0.23        0.66      0.33 o 
  -5   0   6       14.30       18.24      0.35 o 
  -4   0   6        1.08        2.88      0.34 o 
  -3   0   6      120.05      127.16      1.13 o 
  -2   0   6       50.51       48.14      0.54 o 
  -1   0   6        8.11       10.77      0.35 o 
   0   0   6        3.39        4.80      0.35 o 
   1   0   6       21.15       23.40      0.69 o 
   2   0   6        5.79        4.92      0.32 o 
   3   0   6       10.40       12.68      0.31 o 
   4   0   6        7.82        7.05      0.40 o 
   5   0   6       16.27       17.05      0.59 o 
   6   0   6        0.00        0.42      0.36 o 
 -11   1   6        2.05        2.47      0.35 o 
 -10   1   6        2.52        2.32      0.42 o 
  -9   1   6       13.55       11.54      0.59 o 
  -8   1   6       10.63        8.86      0.38 o 
  -7   1   6        2.67        1.82      0.31 o 
  -6   1   6        0.16        0.26      0.35 o 
  -5   1   6      140.59      148.60      2.77 o 
  -4   1   6       17.41       17.66      0.39 o 
  -3   1   6      172.12      192.30      1.22 o 
  -2   1   6      204.43      196.27      1.69 o 
  -1   1   6       46.10       49.62      0.47 o 
   0   1   6       27.21       27.89      0.41 o 
   1   1   6        0.12        0.35      0.32 o 
   2   1   6        4.48        3.74      0.29 o 
   3   1   6        8.37        8.20      0.38 o 
   4   1   6       53.74       47.53      0.88 o 
   5   1   6        0.01       -0.23      0.35 o 
 -11   2   6        0.49        0.67      0.31 o 
 -10   2   6        3.85        3.31      0.35 o 
  -9   2   6       13.66       13.02      0.64 o 
  -8   2   6       11.72       12.71      0.34 o 
  -7   2   6       24.96       27.32      0.48 o 
  -6   2   6        9.28       10.01      0.33 o 
  -5   2   6        9.83       11.74      0.32 o 
  -4   2   6        5.33        5.88      0.35 o 
  -3   2   6       17.59       19.05      0.35 o 
  -2   2   6       42.14       30.28      0.37 o 
  -1   2   6      149.98      168.52      1.84 o 
   0   2   6       46.99       51.85      0.75 o 
   1   2   6        4.01        5.00      0.32 o 
   2   2   6       36.69       33.18      0.84 o 
   3   2   6       22.77       23.09      0.38 o 
   4   2   6        0.48        0.76      0.32 o 
   5   2   6        0.44       -0.01      0.34 o 
 -12   3   6        0.03        0.39      0.32 o 
 -11   3   6        0.04        0.15      0.33 o 
 -10   3   6        3.16        2.47      0.31 o 
  -9   3   6        7.07        6.79      0.69 o 
  -8   3   6       22.54       24.32      0.71 o 
  -7   3   6       59.75       57.00      0.50 o 
  -6   3   6        0.91        0.99      0.26 o 
  -5   3   6       30.67       33.45      0.41 o 
  -4   3   6        0.18        0.74      0.31 o 
  -3   3   6        3.16        3.26      0.32 o 
  -2   3   6        2.27        1.74      0.32 o 
  -1   3   6        3.03        4.53      0.35 o 
   0   3   6        4.81        6.28      0.30 o 
   1   3   6       29.38       27.50      1.07 o 
   2   3   6       20.56       20.13      0.76 o 
   3   3   6       13.69       11.29      0.33 o 
   4   3   6        0.57        0.55      0.36 o 
 -12   4   6        1.17        1.15      0.38 o 
 -11   4   6       34.21       29.11      0.74 o 
 -10   4   6        0.42        0.23      0.30 o 
  -9   4   6        0.50        1.10      0.31 o 
  -8   4   6       63.01       57.42      0.96 o 
  -7   4   6      109.97      105.16      1.04 o 
  -6   4   6        5.26        6.83      0.31 o 
  -5   4   6       20.19       19.89      0.43 o 
  -4   4   6        0.49        0.91      0.30 o 
  -3   4   6        0.80        0.78      0.32 o 
  -2   4   6        0.07        0.21      0.31 o 
  -1   4   6       25.12       22.71      0.35 o 
   0   4   6       10.58        8.68      0.29 o 
   1   4   6        4.13        3.67      0.33 o 
   2   4   6        0.04        0.26      0.31 o 
   3   4   6        3.77        3.50      0.30 o 
 -12   5   6        2.94        2.45      0.31 o 
 -11   5   6        2.25        2.51      0.29 o 
 -10   5   6        2.34        2.51      0.29 o 
  -9   5   6        0.10        0.26      0.32 o 
  -8   5   6        0.88        1.17      0.30 o 
  -7   5   6       24.47       25.87      0.36 o 
  -6   5   6       23.92       22.58      0.42 o 
  -5   5   6       33.60       35.21      0.54 o 
  -4   5   6        6.02        4.33      0.26 o 
  -3   5   6        1.80        2.40      0.31 o 
  -2   5   6       17.98       13.89      0.40 o 
  -1   5   6        3.26        3.60      0.32 o 
   0   5   6       19.51       16.49      0.38 o 
   1   5   6        9.89       10.49      0.29 o 
   2   5   6        0.51        0.59      0.33 o 
 -12   6   6        0.33        0.49      0.38 o 
 -11   6   6        0.35        0.50      0.29 o 
 -10   6   6        1.04        0.72      0.29 o 
  -9   6   6       12.07       10.73      0.31 o 
  -8   6   6        2.95        2.65      0.30 o 
  -7   6   6       90.86       92.89      0.91 o 
  -6   6   6       14.77       13.92      0.35 o 
  -5   6   6        2.69        2.26      0.27 o 
  -4   6   6        4.71        5.89      0.29 o 
  -3   6   6       16.39       15.79      0.45 o 
  -2   6   6      117.58      116.73      1.26 o 
  -1   6   6       68.69       67.96      0.49 o 
   0   6   6        9.28        9.85      0.37 o 
   1   6   6        0.32        0.44      0.31 o 
 -11   7   6        1.95        1.43      0.34 o 
 -10   7   6        1.93        2.04      0.29 o 
  -9   7   6       20.85       18.84      0.40 o 
  -8   7   6        1.63        1.90      0.31 o 
  -7   7   6        3.26        3.51      0.33 o 
  -6   7   6        0.35        0.59      0.30 o 
  -5   7   6        2.67        2.50      0.30 o 
  -4   7   6       14.94       14.42      0.38 o 
  -3   7   6        6.58        6.36      0.39 o 
  -2   7   6       16.42       17.90      0.47 o 
  -1   7   6       13.09       12.91      0.81 o 
   0   7   6       13.88       16.35      0.46 o 
 -11   8   6        0.99        0.33      0.29 o 
 -10   8   6        1.72        2.66      0.37 o 
  -9   8   6        9.31        8.24      0.33 o 
  -8   8   6        3.71        4.00      0.37 o 
  -7   8   6       10.67       10.56      0.30 o 
  -6   8   6        0.01        0.77      0.31 o 
  -5   8   6        0.00        0.39      0.28 o 
  -4   8   6        2.31        2.35      0.26 o 
  -3   8   6        0.60        1.61      0.33 o 
  -2   8   6        1.02        1.57      0.36 o 
  -1   8   6        3.13        2.99      0.57 o 
 -10   9   6        0.00        0.05      0.31 o 
  -9   9   6        2.58        2.51      0.31 o 
  -8   9   6        5.35        4.94      0.32 o 
  -7   9   6        0.80        1.77      0.39 o 
  -6   9   6        6.15        5.82      0.32 o 
  -5   9   6        1.02        1.21      0.31 o 
  -4   9   6        1.11        1.46      0.32 o 
  -3   9   6        0.09        0.25      0.32 o 
  -8  10   6        1.04        0.71      0.39 o 
  -7  10   6        0.13       -0.37      0.36 o 
  -6  10   6        0.80        0.84      0.35 o 
   0 -11   7       56.59       75.97      8.42 o 
   1 -11   7        2.86        3.70      0.49 o 
   2 -11   7        8.84        8.14      0.50 o 
   3 -11   7       20.47       20.95      1.25 o 
   4 -11   7        1.29        1.97      0.40 o 
   5 -11   7        0.07        0.40      0.34 o 
  -2 -10   7       20.31       27.84      1.21 o 
  -1 -10   7        9.87       12.43      0.56 o 
   0 -10   7        0.15        0.45      0.41 o 
   1 -10   7        6.05        5.94      0.45 o 
   2 -10   7        1.45        2.26      0.44 o 
   3 -10   7       32.07       31.19      1.44 o 
   4 -10   7        5.87        5.70      0.41 o 
   5 -10   7        0.92        0.89      0.37 o 
   6 -10   7        2.47        3.33      0.34 o 
  -4  -9   7        2.00        2.08      0.53 o 
  -3  -9   7        1.30        1.23      0.43 o 
  -2  -9   7        1.03        1.84      0.46 o 
  -1  -9   7        3.37        3.35      0.42 o 
   0  -9   7        3.38        3.09      0.41 o 
   1  -9   7        1.68        1.39      0.40 o 
   2  -9   7        0.20       -0.06      0.36 o 
   3  -9   7       50.54       50.37      1.35 o 
   4  -9   7        5.11        5.99      0.31 o 
   5  -9   7        4.68        4.47      0.37 o 
   6  -9   7        2.17        2.32      0.44 o 
   7  -9   7        0.26        0.36      0.34 o 
  -5  -8   7        0.79        0.26      0.49 o 
  -4  -8   7        8.13       10.39      0.51 o 
  -3  -8   7        2.69        2.82      0.47 o 
  -2  -8   7       26.61       25.52      0.54 o 
  -1  -8   7        3.62        4.95      0.49 o 
   0  -8   7       37.66       38.24      0.84 o 
   1  -8   7      150.87      149.75      2.59 o 
   2  -8   7        8.86        8.56      0.37 o 
   3  -8   7        5.76        4.65      0.35 o 
   4  -8   7       13.61       12.12      0.37 o 
   5  -8   7        0.12        0.36      0.29 o 
   6  -8   7        0.19        0.98      0.35 o 
   7  -8   7        5.42        5.98      0.55 o 
  -6  -7   7       16.16       18.63      0.55 o 
  -5  -7   7        1.40        1.71      0.47 o 
  -4  -7   7        5.65        6.41      0.48 o 
  -3  -7   7        2.46        2.66      0.39 o 
  -2  -7   7      254.54      265.01      2.04 o 
  -1  -7   7       65.16       64.29      0.92 o 
   0  -7   7      169.68      176.96      2.58 o 
   1  -7   7       23.84       23.98      0.74 o 
   2  -7   7       74.51       68.62      1.14 o 
   3  -7   7        2.13        1.23      0.32 o 
   4  -7   7        3.81        3.43      0.35 o 
   5  -7   7        0.77        0.60      0.27 o 
   6  -7   7        0.02        0.68      0.32 o 
   7  -7   7        0.39        0.30      0.26 o 
  -7  -6   7        1.77        2.75      0.44 o 
  -6  -6   7        7.89        6.30      0.43 o 
  -5  -6   7        8.82        8.33      0.48 o 
  -4  -6   7       29.23       27.07      0.83 o 
  -3  -6   7       12.79       11.26      0.49 o 
  -2  -6   7      179.03      183.31      3.14 o 
  -1  -6   7      299.78      310.54      3.66 o 
   0  -6   7        0.38        0.30      0.32 o 
   1  -6   7       24.38       24.24      0.45 o 
   2  -6   7        0.00        0.70      0.35 o 
   3  -6   7       11.49        9.78      0.48 o 
   4  -6   7        3.51        3.84      0.32 o 
   5  -6   7        3.04        3.46      0.34 o 
   6  -6   7        0.58        0.96      0.32 o 
   7  -6   7       21.95       21.13      1.01 o 
  -8  -5   7        0.00        0.52      0.50 o 
  -7  -5   7       17.95       19.88      1.13 o 
  -6  -5   7       21.98       22.50      0.49 o 
  -5  -5   7        0.20        0.00      0.35 o 
  -4  -5   7       24.27       24.82      0.92 o 
  -3  -5   7      366.42      365.74      4.63 o 
  -2  -5   7        0.36        0.75      0.38 o 
  -1  -5   7        1.06        1.19      0.36 o 
   0  -5   7       34.31       33.93      0.48 o 
   1  -5   7        3.67        3.56      0.33 o 
   2  -5   7       13.46       10.82      0.35 o 
   3  -5   7        0.12        0.62      0.29 o 
   4  -5   7       13.35       12.79      0.64 o 
   5  -5   7       16.88       14.43      0.77 o 
   6  -5   7        0.08        0.25      0.39 o 
   7  -5   7        8.87       10.04      0.40 o 
  -8  -4   7        1.44        1.40      0.35 o 
  -7  -4   7        0.61        1.17      0.45 o 
  -6  -4   7        8.01        8.39      0.60 o 
  -5  -4   7      145.83      151.64      3.59 o 
  -4  -4   7      153.48      152.13      0.95 o 
  -3  -4   7        2.26        2.83      0.38 o 
  -2  -4   7        6.11        6.90      0.42 o 
  -1  -4   7        4.69        3.93      0.32 o 
   0  -4   7        0.54        0.38      0.40 o 
   1  -4   7        2.24        2.68      0.39 o 
   2  -4   7        0.09        0.13      0.31 o 
   3  -4   7       13.93       15.23      0.54 o 
   4  -4   7        3.97        4.02      0.40 o 
   5  -4   7       23.78       26.35      0.90 o 
   6  -4   7       71.92       77.54      2.42 o 
   7  -4   7        0.11        0.47      0.48 o 
  -9  -3   7        0.14        0.25      0.40 o 
  -8  -3   7       16.94       16.17      0.39 o 
  -7  -3   7        9.46       10.54      0.45 o 
  -6  -3   7       50.54       51.69      1.32 o 
  -5  -3   7      171.63      164.68      2.17 o 
  -4  -3   7       17.86       18.65      0.46 o 
  -3  -3   7       74.45       68.90      0.91 o 
  -2  -3   7       32.14       34.92      0.83 o 
  -1  -3   7       83.23       76.90      1.61 o 
   0  -3   7        0.20        0.50      0.34 o 
   1  -3   7        1.92        1.68      0.35 o 
   2  -3   7      163.30      152.86      5.21 o 
   3  -3   7        0.46        0.36      0.35 o 
   4  -3   7       59.22       58.65      2.68 o 
   5  -3   7        1.34        2.21      0.36 o 
   6  -3   7        0.06        0.21      0.33 o 
   7  -3   7        0.21        0.77      0.51 o 
 -10  -2   7        8.18        7.54      0.45 o 
  -9  -2   7       17.62       17.67      0.55 o 
  -8  -2   7        7.74        8.74      0.40 o 
  -7  -2   7       68.70       71.55      1.41 o 
  -6  -2   7      368.76      377.40      4.53 o 
  -5  -2   7      355.74      356.34      3.64 o 
  -4  -2   7       25.71       28.64      0.50 o 
  -3  -2   7       88.23       91.84      0.94 o 
  -2  -2   7      119.63      120.62      0.83 o 
  -1  -2   7       59.05       59.08      0.91 o 
   0  -2   7        4.38        4.30      0.54 o 
   1  -2   7        0.44        0.77      0.28 o 
   2  -2   7       65.73       60.82      1.87 o 
   3  -2   7       76.21       73.65      2.27 o 
   4  -2   7       20.45       22.55      1.34 o 
   5  -2   7        0.67        0.98      0.35 o 
   6  -2   7        0.00       -0.18      0.40 o 
 -10  -1   7      102.36      103.36      2.13 o 
  -9  -1   7       12.08       12.94      0.61 o 
  -8  -1   7       47.37       49.28      0.51 o 
  -7  -1   7      125.76      126.76      1.79 o 
  -6  -1   7       71.62       69.35      0.75 o 
  -5  -1   7        7.21        6.01      0.36 o 
  -4  -1   7        7.40        5.68      0.39 o 
  -3  -1   7      295.47      306.69      2.60 o 
  -2  -1   7       78.71       92.05      1.07 o 
  -1  -1   7        2.18        2.10      0.33 o 
   0  -1   7       88.53       83.36      1.54 o 
   1  -1   7      438.16      439.29      8.34 o 
   2  -1   7        2.00        1.71      0.31 o 
   3  -1   7        0.59        1.11      0.31 o 
   4  -1   7        0.85        1.49      0.36 o 
   5  -1   7        0.87        1.18      0.36 o 
   6  -1   7        0.25        0.43      0.30 o 
 -11   0   7        2.13        2.69      0.40 o 
 -10   0   7        1.59        0.87      0.33 o 
  -9   0   7        1.15        1.13      0.36 o 
  -8   0   7        0.10        0.14      0.34 o 
  -7   0   7        0.18        0.58      0.37 o 
  -6   0   7       12.02       11.91      0.35 o 
  -5   0   7       46.90       46.05      0.50 o 
  -4   0   7      170.38      167.99      2.06 o 
  -3   0   7        6.92        4.86      0.37 o 
  -2   0   7      228.98      205.10      2.06 o 
  -1   0   7       22.50       20.98      0.42 o 
   0   0   7       45.78       48.10      0.53 o 
   1   0   7        6.64        4.79      0.34 o 
   2   0   7        0.93        1.10      0.31 o 
   3   0   7        1.70        1.60      0.32 o 
   4   0   7        0.00        0.09      0.29 o 
   5   0   7        1.60        0.74      0.35 o 
 -11   1   7        6.31        6.65      0.36 o 
 -10   1   7        1.80        3.12      0.34 o 
  -9   1   7        0.54        0.65      0.32 o 
  -8   1   7        1.79        2.92      0.32 o 
  -7   1   7        0.00        0.28      0.32 o 
  -6   1   7       74.26       80.21      0.60 o 
  -5   1   7       90.97       94.21      0.97 o 
  -4   1   7      237.29      245.42      2.13 o 
  -3   1   7        0.01        0.60      0.28 o 
  -2   1   7       12.70       13.70      0.33 o 
  -1   1   7       41.69       41.31      0.44 o 
   0   1   7        3.43        2.59      0.31 o 
   1   1   7        6.97        6.79      0.34 o 
   2   1   7        0.58        0.67      0.27 o 
   3   1   7        1.53        2.72      0.43 o 
   4   1   7        0.18        0.55      0.43 o 
   5   1   7        9.12        9.73      0.53 o 
 -11   2   7        0.83        0.85      0.35 o 
 -10   2   7       12.63       11.24      0.34 o 
  -9   2   7        0.56        1.10      0.32 o 
  -8   2   7       11.10       10.49      0.35 o 
  -7   2   7        0.03        0.45      0.36 o 
  -6   2   7       16.51       18.99      0.35 o 
  -5   2   7       23.57       25.19      0.44 o 
  -4   2   7      353.89      358.19      3.34 o 
  -3   2   7       12.74       13.60      0.31 o 
  -2   2   7       50.65       50.53      0.44 o 
  -1   2   7       19.07       22.70      0.37 o 
   0   2   7       17.29       16.16      0.39 o 
   1   2   7        3.58        2.88      0.30 o 
   2   2   7        0.64        0.90      0.34 o 
   3   2   7       13.07       11.47      0.32 o 
   4   2   7        2.28        1.74      0.34 o 
 -11   3   7        3.03        2.62      0.38 o 
 -10   3   7        6.02        5.85      0.34 o 
  -9   3   7        7.26        6.38      0.43 o 
  -8   3   7        9.69       10.45      0.32 o 
  -7   3   7      263.71      260.00      1.75 o 
  -6   3   7      400.51      395.87      3.94 o 
  -5   3   7        1.89        0.88      0.30 o 
  -4   3   7        0.04       -0.26      0.30 o 
  -3   3   7       15.62       13.57      0.34 o 
  -2   3   7       20.99       23.37      0.67 o 
  -1   3   7        1.08        2.32      0.35 o 
   0   3   7        0.11        0.56      0.28 o 
   1   3   7       52.68       51.63      0.96 o 
   2   3   7        3.72        3.27      0.32 o 
   3   3   7        0.16       -0.16      0.30 o 
 -12   4   7        4.01        3.93      0.36 o 
 -11   4   7        3.74        4.11      0.50 o 
 -10   4   7        2.24        2.78      0.33 o 
  -9   4   7       20.83       20.62      0.38 o 
  -8   4   7       74.63       70.72      0.65 o 
  -7   4   7       78.84       73.96      0.59 o 
  -6   4   7        1.63        2.29      0.31 o 
  -5   4   7        1.59        2.18      0.33 o 
  -4   4   7        3.01        4.17      0.29 o 
  -3   4   7        4.05        6.00      0.33 o 
  -2   4   7        0.51        0.59      0.30 o 
  -1   4   7        0.01        0.09      0.33 o 
   0   4   7        7.52        7.33      0.28 o 
   1   4   7        1.57        1.30      0.30 o 
   2   4   7        3.35        4.13      0.29 o 
 -11   5   7       14.30       11.45      0.49 o 
 -10   5   7        0.02        0.11      0.33 o 
  -9   5   7        0.88        0.77      0.35 o 
  -8   5   7        8.25        7.75      0.34 o 
  -7   5   7        3.37        3.98      0.32 o 
  -6   5   7       18.96       20.85      0.39 o 
  -5   5   7       19.82       19.09      0.34 o 
  -4   5   7        0.14        0.73      0.30 o 
  -3   5   7       16.15       13.45      0.32 o 
  -2   5   7        2.93        2.50      0.34 o 
  -1   5   7       38.90       37.96      0.38 o 
   0   5   7        1.17        1.07      0.35 o 
   1   5   7        1.74        2.40      0.37 o 
 -11   6   7        5.86        6.22      0.48 o 
 -10   6   7        7.28        8.91      0.37 o 
  -9   6   7        0.91        0.79      0.27 o 
  -8   6   7        9.02        9.60      0.37 o 
  -7   6   7       20.09       21.37      0.38 o 
  -6   6   7        1.01        0.90      0.32 o 
  -5   6   7       14.68       16.36      0.37 o 
  -4   6   7        6.73        6.08      0.36 o 
  -3   6   7        0.00        0.26      0.29 o 
  -2   6   7       14.79       14.85      0.37 o 
  -1   6   7        5.46        5.22      0.28 o 
   0   6   7        3.97        4.88      0.31 o 
 -11   7   7        6.53        6.69      0.57 o 
 -10   7   7        5.11        6.43      0.36 o 
  -9   7   7        3.76        4.15      0.33 o 
  -8   7   7        0.01        0.49      0.30 o 
  -7   7   7        0.01        0.53      0.33 o 
  -6   7   7        2.11        2.66      0.28 o 
  -5   7   7        0.27        0.79      0.31 o 
  -4   7   7        6.25        6.61      0.36 o 
  -3   7   7       44.79       43.36      0.76 o 
  -2   7   7        2.25        2.73      0.34 o 
  -1   7   7        0.42        1.03      0.31 o 
 -10   8   7        0.03        0.29      0.37 o 
  -9   8   7        0.67        0.96      0.30 o 
  -8   8   7       14.38       13.76      0.58 o 
  -7   8   7       13.36       13.02      0.34 o 
  -6   8   7        4.55        4.48      0.41 o 
  -5   8   7       28.50       30.48      0.55 o 
  -4   8   7       27.67       29.32      0.65 o 
  -3   8   7       11.00       12.11      0.48 o 
  -9   9   7        6.69        6.78      0.34 o 
  -8   9   7        0.00        0.38      0.29 o 
  -7   9   7        7.80        7.13      0.40 o 
  -6   9   7        1.15        0.82      0.34 o 
  -5   9   7        0.00       -0.09      0.33 o 
   1 -11   8        0.28        0.72      0.59 o 
   2 -11   8        5.35        5.46      0.46 o 
   3 -11   8       16.29       19.41      0.89 o 
  -2 -10   8        5.98        6.96      0.47 o 
  -1 -10   8        0.09        0.34      0.48 o 
   0 -10   8        0.25        0.97      0.57 o 
   1 -10   8        5.45        4.15      1.04 o 
   2 -10   8        1.08        1.68      0.41 o 
   3 -10   8        0.46        0.83      0.37 o 
   4 -10   8        1.12        1.53      0.30 o 
   5 -10   8        0.26        0.18      0.32 o 
  -3  -9   8        4.92        7.72      0.71 o 
  -2  -9   8        2.38        2.19      0.49 o 
  -1  -9   8        9.09       10.00      0.49 o 
   0  -9   8        7.18        8.52      0.72 o 
   1  -9   8        6.38        6.66      0.39 o 
   2  -9   8        9.14        7.60      0.35 o 
   3  -9   8       19.05       17.55      0.64 o 
   4  -9   8        0.70        0.66      0.32 o 
   5  -9   8        1.29        0.84      0.37 o 
   6  -9   8        4.12        3.31      0.31 o 
  -5  -8   8        2.90        2.98      0.45 o 
  -4  -8   8        1.11        1.71      0.48 o 
  -3  -8   8        0.14        0.92      0.45 o 
  -2  -8   8        6.91        6.97      0.53 o 
  -1  -8   8        1.77        2.08      0.49 o 
   0  -8   8       32.73       30.87      0.59 o 
   1  -8   8        2.10        2.58      0.36 o 
   2  -8   8        1.15        1.72      0.35 o 
   3  -8   8        1.30        2.18      0.34 o 
   4  -8   8        6.22        8.25      0.35 o 
   5  -8   8       12.17       11.86      0.39 o 
   6  -8   8        0.04        0.33      0.28 o 
  -6  -7   8        4.83        4.46      0.45 o 
  -5  -7   8        5.88        5.56      0.49 o 
  -4  -7   8        2.60        2.50      0.47 o 
  -3  -7   8        8.40        9.47      0.48 o 
  -2  -7   8        0.02        0.44      0.50 o 
  -1  -7   8       50.30       53.16      0.60 o 
   0  -7   8       67.46       63.94      1.46 o 
   1  -7   8       11.54       12.22      0.39 o 
   2  -7   8        2.93        1.77      0.34 o 
   3  -7   8      124.97      116.34      2.44 o 
   4  -7   8       17.59       16.43      0.64 o 
   5  -7   8        5.83        6.17      0.32 o 
   6  -7   8       24.07       26.56      1.44 o 
  -7  -6   8        1.97        2.36      0.44 o 
  -6  -6   8        0.56        0.87      0.47 o 
  -5  -6   8        0.01        0.35      0.45 o 
  -4  -6   8        0.85        0.85      0.48 o 
  -3  -6   8       21.24       21.05      0.55 o 
  -2  -6   8      610.41      609.49      6.79 o 
  -1  -6   8        8.16        7.61      0.71 o 
   0  -6   8        2.08        1.91      0.35 o 
   1  -6   8       21.31       19.77      0.41 o 
   2  -6   8       67.61       61.00      0.78 o 
   3  -6   8        0.22        0.40      0.28 o 
   4  -6   8        3.99        4.58      0.41 o 
   5  -6   8        4.06        5.18      0.33 o 
   6  -6   8        8.38        8.76      0.84 o 
  -8  -5   8        3.50        3.44      0.44 o 
  -7  -5   8        4.04        4.43      0.43 o 
  -6  -5   8        7.16        8.00      0.48 o 
  -5  -5   8        3.01        2.81      0.46 o 
  -4  -5   8       62.69       66.50      1.05 o 
  -3  -5   8        0.22        0.36      0.45 o 
  -2  -5   8        0.01       -0.25      0.39 o 
  -1  -5   8       10.50        9.78      0.37 o 
   0  -5   8        7.72        6.07      0.36 o 
   1  -5   8        0.47        0.53      0.28 o 
   2  -5   8        0.16        0.39      0.30 o 
   3  -5   8        1.58        1.74      0.28 o 
   4  -5   8        4.44        4.06      0.41 o 
   5  -5   8       16.78       15.97      0.96 o 
   6  -5   8       25.51       23.31      1.25 o 
  -8  -4   8        0.10        0.08      0.41 o 
  -7  -4   8        7.50        8.05      0.49 o 
  -6  -4   8        5.20        5.05      0.49 o 
  -5  -4   8       14.61       15.23      0.48 o 
  -4  -4   8       24.32       24.18      0.73 o 
  -3  -4   8        0.48        1.57      0.44 o 
  -2  -4   8        1.03        0.58      0.31 o 
  -1  -4   8       29.19       26.54      0.45 o 
   0  -4   8        6.48        7.14      0.40 o 
   1  -4   8       39.00       38.43      0.88 o 
   2  -4   8        0.25        0.44      0.30 o 
   3  -4   8       30.99       30.73      1.62 o 
   4  -4   8       80.30       79.35      3.65 o 
   5  -4   8        9.19        8.77      0.63 o 
   6  -4   8        0.72        0.71      0.32 o 
  -9  -3   8        0.29        0.90      0.38 o 
  -8  -3   8        7.37        8.97      0.56 o 
  -7  -3   8       44.69       48.85      1.43 o 
  -6  -3   8        2.92        3.20      0.50 o 
  -5  -3   8       10.37       10.26      0.55 o 
  -4  -3   8       39.91       40.25      0.74 o 
  -3  -3   8       25.33       23.89      0.45 o 
  -2  -3   8       15.06       14.81      0.45 o 
  -1  -3   8        2.54        2.55      0.40 o 
   0  -3   8       26.48       29.62      0.54 o 
   1  -3   8       24.87       25.15      1.39 o 
   2  -3   8       77.68       75.54      1.87 o 
   3  -3   8       10.26       10.33      0.39 o 
   4  -3   8       69.52       67.30      2.91 o 
   5  -3   8        0.38        1.10      0.33 o 
   6  -3   8        5.60        6.47      0.61 o 
 -10  -2   8        0.01        0.20      0.42 o 
  -9  -2   8        9.33        8.49      0.38 o 
  -8  -2   8       37.09       35.16      0.83 o 
  -7  -2   8        2.42        3.31      0.40 o 
  -6  -2   8        5.51        6.07      0.43 o 
  -5  -2   8        3.54        2.92      0.36 o 
  -4  -2   8        1.13        1.34      0.38 o 
  -3  -2   8       11.00       11.65      0.43 o 
  -2  -2   8       46.53       50.62      0.54 o 
  -1  -2   8       10.08       11.12      0.37 o 
   0  -2   8       52.77       48.24      5.45 o 
   1  -2   8       22.04       22.94      0.41 o 
   2  -2   8      617.04      621.47     23.93 o 
   3  -2   8        0.45        0.91      0.33 o 
   4  -2   8        0.34        0.55      0.31 o 
   5  -2   8        0.56        1.01      0.32 o 
 -10  -1   8        0.23        1.07      0.42 o 
  -9  -1   8        0.29        0.62      0.33 o 
  -8  -1   8        5.52        5.91      0.39 o 
  -7  -1   8       20.14       20.92      0.45 o 
  -6  -1   8       51.47       51.29      0.80 o 
  -5  -1   8        4.01        3.85      0.36 o 
  -4  -1   8       25.36       27.80      0.45 o 
  -3  -1   8       31.09       29.82      0.45 o 
  -2  -1   8       13.08       11.47      0.39 o 
  -1  -1   8       67.16       64.31      1.54 o 
   0  -1   8      193.41      189.87      2.33 o 
   1  -1   8       32.11       34.78      0.87 o 
   2  -1   8        2.97        3.42      0.38 o 
   3  -1   8        2.20        3.02      0.35 o 
   4  -1   8        0.00       -0.19      0.32 o 
   5  -1   8        0.16        0.97      0.37 o 
 -10   0   8       22.74       24.40      0.47 o 
  -9   0   8       10.12       10.35      0.39 o 
  -8   0   8        0.24        0.69      0.35 o 
  -7   0   8        0.36        0.42      0.34 o 
  -6   0   8        6.47        6.14      0.37 o 
  -5   0   8        0.00        0.19      0.39 o 
  -4   0   8        3.17        3.72      0.31 o 
  -3   0   8        1.34        1.83      0.30 o 
  -2   0   8       27.00       28.67      0.48 o 
  -1   0   8       21.78       23.88      0.76 o 
   0   0   8       28.57       27.45      0.55 o 
   1   0   8       25.88       23.72      0.64 o 
   2   0   8        1.84        2.27      0.30 o 
   3   0   8        2.83        3.78      0.35 o 
   4   0   8        0.43        0.45      0.36 o 
 -11   1   8        0.06        0.22      0.34 o 
 -10   1   8        1.06        0.45      0.32 o 
  -9   1   8        1.11        0.90      0.30 o 
  -8   1   8        3.04        3.02      0.35 o 
  -7   1   8        0.69        0.99      0.30 o 
  -6   1   8        0.38       -0.02      0.32 o 
  -5   1   8        7.85        7.42      0.30 o 
  -4   1   8        8.45        8.21      0.37 o 
  -3   1   8       20.87       20.14      0.40 o 
  -2   1   8      273.71      270.94      3.75 o 
  -1   1   8       12.50       13.73      0.52 o 
   0   1   8        0.00        0.14      0.31 o 
   1   1   8        6.24        6.73      0.33 o 
   2   1   8       17.94       16.67      0.57 o 
   3   1   8        1.80        2.37      0.29 o 
   4   1   8        0.11       -0.01      0.31 o 
 -11   2   8        0.19        0.60      0.33 o 
 -10   2   8        0.96        0.46      0.40 o 
  -9   2   8        0.21        0.18      0.32 o 
  -8   2   8        0.70        0.94      0.33 o 
  -7   2   8       19.68       18.35      0.35 o 
  -6   2   8        9.33        7.83      0.32 o 
  -5   2   8        1.02        1.14      0.29 o 
  -4   2   8      224.73      231.24      1.83 o 
  -3   2   8       53.74       54.77      0.76 o 
  -2   2   8      142.14      142.51      2.22 o 
  -1   2   8       12.52       12.94      0.37 o 
   0   2   8        5.37        4.96      0.30 o 
   1   2   8       14.73       14.95      0.49 o 
   2   2   8       20.22       15.14      0.39 o 
   3   2   8        0.23        0.32      0.37 o 
 -11   3   8        1.87        1.71      0.34 o 
 -10   3   8        3.64        2.97      0.35 o 
  -9   3   8        1.15        1.14      0.30 o 
  -8   3   8       29.35       30.68      0.43 o 
  -7   3   8      128.57      129.12      1.57 o 
  -6   3   8        6.93        6.13      0.32 o 
  -5   3   8        0.41        0.99      0.29 o 
  -4   3   8      165.61      173.71      1.81 o 
  -3   3   8       56.42       58.47      0.76 o 
  -2   3   8       12.38       12.36      0.32 o 
  -1   3   8        3.23        4.04      0.32 o 
   0   3   8       14.32       13.57      0.38 o 
   1   3   8       30.12       28.53      0.40 o 
   2   3   8        0.00        0.59      0.33 o 
 -11   4   8        0.56        0.16      0.37 o 
 -10   4   8        0.00        0.22      0.29 o 
  -9   4   8        0.33        1.02      0.35 o 
  -8   4   8       18.68       19.35      0.40 o 
  -7   4   8       10.29       12.57      0.32 o 
  -6   4   8       22.85       22.63      0.36 o 
  -5   4   8        3.31        3.20      0.30 o 
  -4   4   8        6.12        5.88      0.27 o 
  -3   4   8        2.98        2.99      0.34 o 
  -2   4   8        0.67        1.07      0.31 o 
  -1   4   8       42.63       40.74      0.98 o 
   0   4   8        0.34        0.24      0.29 o 
   1   4   8        0.80        0.89      0.32 o 
 -11   5   8        0.45        0.87      0.31 o 
 -10   5   8        0.18        0.37      0.32 o 
  -9   5   8       35.77       31.46      0.45 o 
  -8   5   8       10.29       10.17      0.30 o 
  -7   5   8        3.27        2.75      0.29 o 
  -6   5   8        0.13        0.14      0.29 o 
  -5   5   8        0.73        0.34      0.31 o 
  -4   5   8        0.15        0.16      0.30 o 
  -3   5   8       19.03       18.11      0.38 o 
  -2   5   8        2.38        1.58      0.30 o 
  -1   5   8        5.03        4.76      0.33 o 
   0   5   8        4.71        7.17      0.38 o 
 -11   6   8        0.91        0.74      0.37 o 
 -10   6   8        1.49        1.70      0.30 o 
  -9   6   8        3.16        2.23      0.37 o 
  -8   6   8        0.01        0.54      0.28 o 
  -7   6   8        5.47        6.42      0.32 o 
  -6   6   8        6.79        7.19      0.32 o 
  -5   6   8        0.31        0.75      0.45 o 
  -4   6   8        0.00        0.24      0.34 o 
  -3   6   8        1.16        0.95      0.31 o 
  -2   6   8        5.85        3.99      0.32 o 
  -1   6   8        5.45        5.77      0.37 o 
 -10   7   8        0.48        1.05      0.34 o 
  -9   7   8        1.27        1.33      0.41 o 
  -8   7   8        9.71        8.26      0.33 o 
  -7   7   8        4.35        3.77      0.28 o 
  -6   7   8        1.06        0.44      0.36 o 
  -5   7   8        6.83        6.48      0.32 o 
  -4   7   8       57.87       55.31      0.81 o 
  -3   7   8       47.20       43.90      1.50 o 
  -9   8   8        0.07        0.11      0.32 o 
  -8   8   8        4.89        3.96      0.29 o 
  -7   8   8        2.34        3.16      0.33 o 
  -6   8   8        2.02        1.42      0.30 o 
  -5   8   8        6.93        6.53      0.30 o 
  -1 -10   9        0.39        1.31      0.49 o 
   0 -10   9        0.23        0.18      0.84 o 
   1 -10   9        2.63        2.74      0.42 o 
   2 -10   9        3.50        4.63      0.40 o 
   3 -10   9        5.55        6.58      0.38 o 
  -3  -9   9        5.80        7.31      0.53 o 
  -2  -9   9        0.93        1.84      0.48 o 
  -1  -9   9        2.68        2.64      0.60 o 
   0  -9   9       21.08       24.05      0.90 o 
   1  -9   9        0.14        0.08      0.38 o 
   2  -9   9        0.20        0.24      0.37 o 
   3  -9   9        2.34        2.33      0.37 o 
   4  -9   9        2.67        1.87      0.37 o 
  -4  -8   9        0.24        0.65      0.48 o 
  -3  -8   9        1.95        2.64      0.48 o 
  -2  -8   9        0.00        0.47      0.45 o 
  -1  -8   9       26.06       26.03      1.35 o 
   0  -8   9        1.00        0.86      0.40 o 
   1  -8   9        0.01        0.13      0.38 o 
   2  -8   9       21.13       21.79      0.45 o 
   3  -8   9        2.60        2.38      0.30 o 
   4  -8   9        0.98        0.85      0.36 o 
   5  -8   9        0.09        0.37      0.31 o 
  -5  -7   9        0.55        0.83      0.48 o 
  -4  -7   9        0.09        0.30      0.48 o 
  -3  -7   9        0.37        1.14      0.45 o 
  -2  -7   9        1.07        1.30      0.41 o 
  -1  -7   9        6.89        7.97      0.46 o 
   0  -7   9       15.58       14.76      0.45 o 
   1  -7   9        1.96        1.69      0.32 o 
   2  -7   9        2.26        2.28      0.32 o 
   3  -7   9        4.38        3.74      0.36 o 
   4  -7   9        1.89        1.66      0.30 o 
   5  -7   9        0.04        0.61      0.33 o 
  -6  -6   9        3.22        4.23      0.51 o 
  -5  -6   9        0.30        0.17      0.40 o 
  -4  -6   9       32.01       31.20      1.04 o 
  -3  -6   9       86.32       91.31      2.47 o 
  -2  -6   9       11.35       11.34      2.05 o 
  -1  -6   9        1.68        1.74      0.37 o 
   0  -6   9       12.93       11.78      0.38 o 
   1  -6   9       11.81       10.69      0.41 o 
   2  -6   9        1.29        1.50      0.32 o 
   3  -6   9        0.11        0.46      0.34 o 
   4  -6   9        0.87        1.40      0.35 o 
   5  -6   9        0.11       -0.08      0.36 o 
  -7  -5   9        0.95        1.70      0.41 o 
  -6  -5   9        0.74        1.03      0.41 o 
  -5  -5   9       13.77       14.01      0.50 o 
  -4  -5   9       46.54       49.08      1.46 o 
  -3  -5   9       42.24       42.20      1.10 o 
  -2  -5   9        0.06        0.48      0.38 o 
  -1  -5   9       11.83       10.36      0.40 o 
   0  -5   9        1.96        1.45      0.34 o 
   1  -5   9        0.48        0.69      0.35 o 
   2  -5   9        6.48        6.16      0.32 o 
   3  -5   9        0.25        0.84      0.31 o 
   4  -5   9        1.32        1.40      0.44 o 
   5  -5   9        1.27        1.26      0.31 o 
  -8  -4   9       14.93       15.39      0.72 o 
  -7  -4   9        0.14        0.44      0.40 o 
  -6  -4   9        2.16        2.30      0.45 o 
  -5  -4   9      134.45      137.21      2.01 o 
  -4  -4   9       31.41       35.50      0.58 o 
  -3  -4   9        3.22        3.59      0.50 o 
  -2  -4   9       25.30       23.69      0.85 o 
  -1  -4   9        1.77        1.28      0.34 o 
   0  -4   9        3.61        4.81      0.39 o 
   1  -4   9        2.72        3.11      0.31 o 
   2  -4   9        7.92        7.64      0.50 o 
   3  -4   9        6.05        4.77      0.81 o 
   4  -4   9        4.29        3.63      0.33 o 
   5  -4   9        2.99        2.89      0.53 o 
  -9  -3   9        0.27        0.62      0.49 o 
  -8  -3   9       11.16       10.11      0.53 o 
  -7  -3   9        7.91        8.12      0.46 o 
  -6  -3   9        2.91        3.52      0.49 o 
  -5  -3   9       31.90       29.41      0.51 o 
  -4  -3   9       63.38       60.99      1.52 o 
  -3  -3   9        5.69        3.75      0.37 o 
  -2  -3   9        4.85        5.74      0.41 o 
  -1  -3   9        0.00        0.26      0.39 o 
   0  -3   9       15.04       14.40      0.43 o 
   1  -3   9        0.21        0.55      0.34 o 
   2  -3   9        3.12        2.27      0.28 o 
   3  -3   9       14.55       13.88      0.82 o 
   4  -3   9       26.62       27.74      1.32 o 
   5  -3   9        0.09        0.69      0.38 o 
  -9  -2   9        0.08        0.17      0.37 o 
  -8  -2   9       11.14       11.61      0.40 o 
  -7  -2   9       38.94       37.89      0.53 o 
  -6  -2   9        9.92        9.52      0.37 o 
  -5  -2   9       67.38       64.31      1.64 o 
  -4  -2   9        9.32       10.63      0.41 o 
  -3  -2   9        1.10        0.78      0.39 o 
  -2  -2   9        5.65        6.75      0.42 o 
  -1  -2   9        0.97        1.15      0.39 o 
   0  -2   9       24.19       21.91      0.37 o 
   1  -2   9       61.25       65.63      2.61 o 
   2  -2   9        8.76        9.31      0.35 o 
   3  -2   9        2.62        2.58      0.31 o 
   4  -2   9        0.30        0.53      0.36 o 
 -10  -1   9       27.41       26.53      0.72 o 
  -9  -1   9        0.09        0.25      0.40 o 
  -8  -1   9       14.36       13.86      0.45 o 
  -7  -1   9       48.84       49.96      0.66 o 
  -6  -1   9       36.97       38.73      0.97 o 
  -5  -1   9       19.07       18.99      0.41 o 
  -4  -1   9       57.03       58.46      0.54 o 
  -3  -1   9        0.11        0.50      0.35 o 
  -2  -1   9        0.00       -0.10      0.33 o 
  -1  -1   9        1.60        2.13      0.34 o 
   0  -1   9       11.58       11.63      0.37 o 
   1  -1   9       35.68       33.08      1.29 o 
   2  -1   9        0.10        0.28      0.31 o 
   3  -1   9        0.02        0.08      0.30 o 
   4  -1   9        0.09        0.09      0.34 o 
 -10   0   9        0.05        0.27      0.35 o 
  -9   0   9        9.56        7.57      0.36 o 
  -8   0   9       32.30       32.64      0.51 o 
  -7   0   9        3.96        3.71      0.32 o 
  -6   0   9       18.63       18.84      0.40 o 
  -5   0   9       31.19       31.60      0.47 o 
  -4   0   9       34.29       33.79      0.50 o 
  -3   0   9       26.23       27.07      0.52 o 
  -2   0   9       97.82       94.12      1.17 o 
  -1   0   9      124.79      123.52      2.67 o 
   0   0   9        0.04        0.37      0.31 o 
   1   0   9        0.33        0.50      0.35 o 
   2   0   9        0.54        0.65      0.29 o 
   3   0   9        1.09        1.26      0.37 o 
 -10   1   9        2.33        2.33      0.38 o 
  -9   1   9        1.03        1.49      0.35 o 
  -8   1   9        0.11        0.29      0.36 o 
  -7   1   9        0.45        0.91      0.34 o 
  -6   1   9        6.71        6.24      0.34 o 
  -5   1   9       42.40       42.93      0.45 o 
  -4   1   9      142.11      134.82      2.21 o 
  -3   1   9        6.06        7.23      0.33 o 
  -2   1   9        4.88        5.79      0.36 o 
  -1   1   9        0.20        0.39      0.32 o 
   0   1   9        0.12        0.72      0.30 o 
   1   1   9        2.09        2.55      0.30 o 
   2   1   9        0.02        0.47      0.33 o 
   3   1   9        1.60        2.04      0.33 o 
 -11   2   9        1.49        1.67      0.38 o 
 -10   2   9        0.01        0.46      0.36 o 
  -9   2   9        0.16        0.15      0.30 o 
  -8   2   9        1.23        1.01      0.33 o 
  -7   2   9        0.46        0.67      0.29 o 
  -6   2   9       28.49       27.65      0.36 o 
  -5   2   9        6.10        6.36      0.37 o 
  -4   2   9       56.70       56.22      0.59 o 
  -3   2   9        6.86        6.71      0.38 o 
  -2   2   9        6.79        6.59      0.34 o 
  -1   2   9        3.80        4.26      0.33 o 
   0   2   9        1.46        1.64      0.30 o 
   1   2   9        0.12        0.50      0.33 o 
   2   2   9        1.00        0.81      0.31 o 
 -11   3   9        1.62        2.65      0.35 o 
 -10   3   9        0.65        0.90      0.36 o 
  -9   3   9        7.90        7.93      0.39 o 
  -8   3   9        3.72        4.38      0.34 o 
  -7   3   9       10.34        9.08      0.32 o 
  -6   3   9      123.31      124.09      0.68 o 
  -5   3   9        3.34        3.55      0.30 o 
  -4   3   9        5.45        5.51      0.32 o 
  -3   3   9        1.79        2.02      0.34 o 
  -2   3   9        0.54        0.60      0.32 o 
  -1   3   9        0.44        0.48      0.31 o 
   0   3   9        1.88        1.29      0.30 o 
   1   3   9        0.02        0.02      0.31 o 
 -11   4   9        0.00        0.25      0.38 o 
 -10   4   9        7.16        6.20      0.36 o 
  -9   4   9        9.20        7.91      0.40 o 
  -8   4   9       64.50       63.46      0.46 o 
  -7   4   9        9.02        9.04      0.30 o 
  -6   4   9        0.79        0.78      0.29 o 
  -5   4   9        7.86        7.81      0.48 o 
  -4   4   9        1.70        2.04      0.30 o 
  -3   4   9        0.49        0.73      0.33 o 
  -2   4   9        0.17        0.32      0.28 o 
  -1   4   9        3.68        4.27      0.28 o 
   0   4   9        0.03        0.35      0.31 o 
 -11   5   9        3.42        2.73      0.34 o 
 -10   5   9       46.62       39.96      1.37 o 
  -9   5   9       19.75       18.44      0.61 o 
  -8   5   9        3.37        4.19      0.28 o 
  -7   5   9       13.24       14.08      0.34 o 
  -6   5   9        1.41        1.24      0.33 o 
  -5   5   9        0.12        0.78      0.28 o 
  -4   5   9        0.83        1.04      0.31 o 
  -3   5   9        1.94        1.90      0.31 o 
  -2   5   9        0.00        0.63      0.36 o 
  -1   5   9        0.05        0.54      0.30 o 
 -10   6   9       11.47       12.50      0.37 o 
  -9   6   9        3.80        4.50      0.38 o 
  -8   6   9        4.85        4.25      0.34 o 
  -7   6   9        3.53        3.95      0.34 o 
  -6   6   9        1.53        1.88      0.32 o 
  -5   6   9        2.04        2.06      0.36 o 
  -4   6   9        0.03        0.05      0.30 o 
  -3   6   9        5.60        4.15      0.32 o 
  -9   7   9        0.35        0.42      0.32 o 
  -8   7   9        0.00        0.15      0.34 o 
  -7   7   9        3.77        3.99      0.33 o 
  -6   7   9        1.23        0.69      0.31 o 
  -5   7   9        0.11        0.63      0.29 o 
  -2  -9  10        0.00        0.54      0.51 o 
  -1  -9  10        7.79        8.12      0.55 o 
   0  -9  10       12.45       15.17      0.96 o 
   1  -9  10        0.13        0.36      0.40 o 
   2  -9  10        0.22        0.32      0.38 o 
   3  -9  10        1.31        1.84      0.38 o 
  -4  -8  10        1.31        1.82      0.53 o 
  -3  -8  10        1.73        2.00      0.53 o 
  -2  -8  10       25.05       25.65      4.37 o 
  -1  -8  10        8.32        9.07      0.52 o 
   0  -8  10        1.81        1.70      0.42 o 
   1  -8  10        4.64        4.91      0.41 o 
   2  -8  10        0.35        1.11      0.37 o 
   3  -8  10        0.10        0.19      0.36 o 
   4  -8  10        9.98        7.73      0.41 o 
  -5  -7  10        1.20        0.98      0.53 o 
  -4  -7  10       16.12       17.55      0.56 o 
  -3  -7  10        0.10        0.72      0.54 o 
  -2  -7  10       16.35       16.84      0.50 o 
  -1  -7  10       38.31       38.16      0.62 o 
   0  -7  10        0.16        0.25      0.36 o 
   1  -7  10       16.84       13.56      0.48 o 
   2  -7  10        7.46        7.48      0.38 o 
   3  -7  10        3.77        3.07      0.37 o 
   4  -7  10        0.25        0.80      0.37 o 
  -6  -6  10        0.50        1.13      0.50 o 
  -5  -6  10        0.02        0.33      0.52 o 
  -4  -6  10       12.97       13.33      0.53 o 
  -3  -6  10       34.44       36.15      1.23 o 
  -2  -6  10       28.83       29.15      0.58 o 
  -1  -6  10       51.84       48.88      1.07 o 
   0  -6  10        5.86        4.95      0.37 o 
   1  -6  10       27.95       26.00      0.85 o 
   2  -6  10       18.34       18.62      0.59 o 
   3  -6  10        1.89        2.00      0.34 o 
   4  -6  10        5.43        5.99      0.36 o 
  -7  -5  10        0.03        0.32      0.40 o 
  -6  -5  10        0.39        1.40      0.54 o 
  -5  -5  10       62.25       67.98      1.03 o 
  -4  -5  10      128.32      127.95     23.16 o 
  -3  -5  10       58.09       62.01      2.83 o 
  -2  -5  10        1.00        0.98      0.43 o 
  -1  -5  10        3.49        3.72      0.49 o 
   0  -5  10       59.86       54.30      0.91 o 
   1  -5  10        0.54        0.99      0.37 o 
   2  -5  10        2.58        2.99      0.33 o 
   3  -5  10        9.55       11.84      0.37 o 
   4  -5  10        9.28        9.76      0.62 o 
  -8  -4  10        0.04        0.18      0.53 o 
  -7  -4  10        4.56        5.13      0.55 o 
  -6  -4  10        1.57        1.90      0.54 o 
  -5  -4  10       23.83       22.79      0.56 o 
  -4  -4  10       18.01       18.92      1.12 o 
  -3  -4  10       25.61       22.96      0.56 o 
  -2  -4  10       16.54       13.47      0.44 o 
  -1  -4  10        0.00        0.22      0.45 o 
   0  -4  10        0.12        0.59      0.35 o 
   1  -4  10        0.03        0.24      0.36 o 
   2  -4  10        0.24        0.40      0.32 o 
   3  -4  10        0.02        0.44      0.39 o 
   4  -4  10        1.91        1.83      0.38 o 
  -8  -3  10        0.98        0.73      0.42 o 
  -7  -3  10        0.03        0.23      0.45 o 
  -6  -3  10        1.44        1.33      0.39 o 
  -5  -3  10        0.01        0.41      0.47 o 
  -4  -3  10        0.07        0.28      0.37 o 
  -3  -3  10       25.46       27.65      0.87 o 
  -2  -3  10        0.65        0.28      0.38 o 
  -1  -3  10       11.35       10.89      0.42 o 
   0  -3  10        3.04        3.06      0.36 o 
   1  -3  10        0.00        0.30      0.34 o 
   2  -3  10        1.78        2.21      0.32 o 
   3  -3  10        0.86        1.00      0.34 o 
  -9  -2  10        1.03        1.24      0.41 o 
  -8  -2  10        2.33        2.37      0.47 o 
  -7  -2  10        0.15        0.20      0.37 o 
  -6  -2  10        9.60       10.37      0.47 o 
  -5  -2  10       14.64       16.49      0.49 o 
  -4  -2  10       37.07       35.69      0.63 o 
  -3  -2  10        2.04        2.71      0.36 o 
  -2  -2  10       12.24       12.88      0.49 o 
  -1  -2  10       15.69       14.82      0.61 o 
   0  -2  10      106.82       99.70      4.04 o 
   1  -2  10       16.35       17.88      0.46 o 
   2  -2  10       13.25       13.32      0.48 o 
   3  -2  10        7.04        7.36      0.52 o 
  -9  -1  10        5.31        5.06      0.38 o 
  -8  -1  10       12.14       11.84      0.40 o 
  -7  -1  10       16.71       16.80      0.69 o 
  -6  -1  10        3.06        3.71      0.37 o 
  -5  -1  10        1.06        0.74      0.35 o 
  -4  -1  10        8.47        7.73      0.46 o 
  -3  -1  10        0.75        0.81      0.34 o 
  -2  -1  10       25.80       22.50      1.19 o 
  -1  -1  10       30.43       32.82      0.55 o 
   0  -1  10      127.55      126.08      4.56 o 
   1  -1  10        2.58        3.07      0.33 o 
   2  -1  10        0.00        0.21      0.30 o 
   3  -1  10        0.52        0.64      0.35 o 
 -10   0  10       10.23       11.09      0.58 o 
  -9   0  10       25.53       24.95      0.48 o 
  -8   0  10        2.51        1.90      0.36 o 
  -7   0  10        0.48        0.68      0.35 o 
  -6   0  10       14.93       14.38      0.40 o 
  -5   0  10       18.79       19.84      0.46 o 
  -4   0  10        6.82        7.34      0.41 o 
  -3   0  10        4.10        4.79      0.33 o 
  -2   0  10       65.43       71.20      1.97 o 
  -1   0  10       71.69       80.12      1.02 o 
   0   0  10        5.30        5.82      0.37 o 
   1   0  10       10.84       12.43      0.50 o 
   2   0  10        2.31        2.70      0.34 o 
 -10   1  10        0.06        0.10      0.40 o 
  -9   1  10        0.21        0.29      0.37 o 
  -8   1  10        0.45        0.90      0.32 o 
  -7   1  10        1.41        2.07      0.36 o 
  -6   1  10        3.12        4.14      0.31 o 
  -5   1  10        0.91        0.84      0.40 o 
  -4   1  10        1.25        1.24      0.33 o 
  -3   1  10       24.52       25.54      0.46 o 
  -2   1  10       15.29       13.03      0.38 o 
  -1   1  10        3.64        4.63      0.34 o 
   0   1  10        0.63        0.73      0.33 o 
   1   1  10        0.06        0.42      0.33 o 
 -10   2  10        0.49        0.92      0.34 o 
  -9   2  10        0.16        0.49      0.35 o 
  -8   2  10        0.00        0.02      0.32 o 
  -7   2  10        1.90        2.17      0.34 o 
  -6   2  10       15.62       17.03      0.41 o 
  -5   2  10       19.17       19.27      0.41 o 
  -4   2  10       83.28       80.14      1.07 o 
  -3   2  10        5.73        6.12      0.33 o 
  -2   2  10        0.56        1.07      0.30 o 
  -1   2  10        2.77        3.08      0.35 o 
   0   2  10        5.57        5.89      0.35 o 
 -10   3  10        0.02        0.36      0.34 o 
  -9   3  10        8.30        6.09      0.36 o 
  -8   3  10        0.07        0.79      0.34 o 
  -7   3  10       27.97       25.73      0.38 o 
  -6   3  10        1.41        1.08      0.30 o 
  -5   3  10        2.95        2.99      0.31 o 
  -4   3  10       34.66       32.77      0.68 o 
  -3   3  10       31.16       34.85      0.83 o 
  -2   3  10        1.53        2.08      0.33 o 
  -1   3  10        7.25        8.11      0.38 o 
   0   3  10        2.99        2.31      0.32 o 
 -10   4  10        5.47        5.34      0.40 o 
  -9   4  10       52.06       45.87      0.96 o 
  -8   4  10       26.23       23.47      0.59 o 
  -7   4  10        9.27        9.62      0.32 o 
  -6   4  10       25.14       23.06      0.38 o 
  -5   4  10       24.04       23.87      0.45 o 
  -4   4  10        2.11        2.59      0.31 o 
  -3   4  10        1.96        3.11      0.31 o 
  -2   4  10        6.52        8.22      0.33 o 
 -10   5  10       34.30       25.79      0.75 o 
  -9   5  10        2.95        3.32      0.34 o 
  -8   5  10        4.04        4.24      0.35 o 
  -7   5  10        0.25        0.37      0.28 o 
  -6   5  10        6.38        6.22      0.27 o 
  -5   5  10        0.38        0.38      0.38 o 
  -4   5  10        0.08        0.21      0.34 o 
  -3   5  10        7.70        6.81      0.35 o 
  -9   6  10        0.44        0.61      0.30 o 
  -8   6  10        0.27        0.73      0.32 o 
  -7   6  10        0.08        0.35      0.35 o 
  -6   6  10        0.39        0.47      0.34 o 
  -5   6  10        1.41        1.80      0.35 o 
  -2  -8  11       20.42       21.56      0.57 o 
  -1  -8  11        0.12        0.41      0.56 o 
   0  -8  11        9.84        9.92      0.43 o 
   1  -8  11        2.64        3.17      0.40 o 
   2  -8  11        0.01        0.26      0.36 o 
  -4  -7  11        0.35        1.06      0.68 o 
  -3  -7  11        1.06        0.94      0.48 o 
  -2  -7  11       12.59       13.06      0.51 o 
  -1  -7  11        4.92        3.86      0.41 o 
   0  -7  11        1.66        2.63      0.42 o 
   1  -7  11        0.06        0.22      0.34 o 
   2  -7  11        0.02        0.51      0.39 o 
  -5  -6  11        4.38        4.87      0.54 o 
  -4  -6  11       33.44       35.56      0.67 o 
  -3  -6  11        3.75        4.22      0.48 o 
  -2  -6  11       23.05       24.06      0.54 o 
  -1  -6  11        0.05       -0.06      0.43 o 
   0  -6  11        7.17        8.89      0.45 o 
   1  -6  11       20.04       17.06      0.51 o 
   2  -6  11        1.58        1.39      0.32 o 
   3  -6  11        1.93        1.88      0.33 o 
  -6  -5  11        0.27        0.91      0.49 o 
  -5  -5  11        0.07        0.08      0.48 o 
  -4  -5  11        1.01        0.43      0.48 o 
  -3  -5  11        2.55        2.51      0.43 o 
  -2  -5  11        0.03        0.49      0.44 o 
  -1  -5  11       27.50       26.98      0.59 o 
   0  -5  11        0.38        0.52      0.40 o 
   1  -5  11        0.04        0.55      0.38 o 
   2  -5  11        0.59        0.55      0.39 o 
   3  -5  11        7.64        8.52      0.47 o 
  -7  -4  11        1.33        1.70      0.49 o 
  -6  -4  11       14.57       15.64      0.90 o 
  -5  -4  11        1.11        1.73      0.47 o 
  -4  -4  11        4.07        5.14      0.43 o 
  -3  -4  11        0.51        0.89      0.39 o 
  -2  -4  11        0.37        0.86      0.37 o 
  -1  -4  11        0.03        0.77      0.45 o 
   0  -4  11        0.43        0.37      0.35 o 
   1  -4  11       16.21       17.14      0.75 o 
   2  -4  11        0.28        0.37      0.34 o 
  -8  -3  11        0.87        1.00      0.48 o 
  -7  -3  11        4.20        3.63      0.61 o 
  -6  -3  11       16.44       16.64      1.36 o 
  -5  -3  11        0.30        1.05      0.47 o 
  -4  -3  11       31.04       29.84      0.67 o 
  -3  -3  11        1.16        1.31      0.42 o 
  -2  -3  11        0.87        0.95      0.44 o 
  -1  -3  11        6.93        7.66      0.42 o 
   0  -3  11        4.83        5.39      0.40 o 
   1  -3  11        3.46        3.24      0.33 o 
   2  -3  11        3.85        3.82      0.42 o 
  -8  -2  11        0.11       -0.19      0.51 o 
  -7  -2  11        1.03        1.74      0.41 o 
  -6  -2  11       33.76       31.88      0.93 o 
  -5  -2  11        5.10        4.38      0.43 o 
  -4  -2  11        5.59        6.47      0.38 o 
  -3  -2  11        0.96        1.55      0.35 o 
  -2  -2  11        0.82        1.23      0.38 o 
  -1  -2  11        1.18        1.18      0.35 o 
   0  -2  11        9.63       10.29      0.52 o 
   1  -2  11        0.91        0.90      0.35 o 
   2  -2  11        0.05        0.22      0.38 o 
  -9  -1  11        3.28        3.96      0.42 o 
  -8  -1  11        4.94        4.21      0.55 o 
  -7  -1  11        2.06        1.71      0.43 o 
  -6  -1  11       11.15       11.20      0.64 o 
  -5  -1  11        4.46        5.46      0.37 o 
  -4  -1  11        0.48        0.71      0.34 o 
  -3  -1  11        3.00        4.34      0.36 o 
  -2  -1  11        6.18        7.06      0.46 o 
  -1  -1  11       42.41       41.82      1.90 o 
   0  -1  11       20.65       19.10      0.96 o 
   1  -1  11        1.75        1.89      0.34 o 
  -9   0  11        1.62        2.32      0.48 o 
  -8   0  11        3.22        3.08      0.36 o 
  -7   0  11        3.47        2.62      0.36 o 
  -6   0  11        2.05        2.20      0.35 o 
  -5   0  11        0.04        0.59      0.34 o 
  -4   0  11        0.00        0.05      0.35 o 
  -3   0  11        1.77        1.69      0.44 o 
  -2   0  11        3.14        3.00      0.44 o 
  -1   0  11        3.96        4.90      0.41 o 
   0   0  11        1.93        2.21      0.31 o 
   1   0  11        0.07        0.33      0.37 o 
  -9   1  11        1.16        1.23      0.37 o 
  -8   1  11        1.68        1.70      0.40 o 
  -7   1  11        3.88        4.62      0.42 o 
  -6   1  11        0.49        1.30      0.34 o 
  -5   1  11        0.80        0.50      0.35 o 
  -4   1  11        2.53        3.24      0.36 o 
  -3   1  11        0.01       -0.26      0.38 o 
  -2   1  11        2.50        2.86      0.40 o 
  -1   1  11        0.35        0.45      0.30 o 
   0   1  11        0.93        0.62      0.39 o 
  -9   2  11        0.04        0.21      0.40 o 
  -8   2  11        0.05        0.28      0.37 o 
  -7   2  11        2.49        2.53      0.34 o 
  -6   2  11        2.28        1.43      0.38 o 
  -5   2  11        3.77        3.14      0.39 o 
  -4   2  11        0.25        0.56      0.58 o 
  -3   2  11        5.55        6.66      0.38 o 
  -2   2  11        0.52        0.48      0.33 o 
  -1   2  11        8.40        9.26      0.36 o 
  -9   3  11        0.28        0.44      0.35 o 
  -8   3  11        0.03        0.00      0.33 o 
  -7   3  11        0.01        0.18      0.34 o 
  -6   3  11        5.58        5.04      0.34 o 
  -5   3  11        0.53        1.03      0.37 o 
  -4   3  11        1.44        1.58      0.35 o 
  -3   3  11        0.63        1.05      0.29 o 
  -2   3  11        3.13        2.88      0.38 o 
  -9   4  11        7.01        4.21      0.33 o 
  -8   4  11        5.90        5.17      0.38 o 
  -7   4  11        2.30        2.77      0.34 o 
  -6   4  11        3.87        4.45      0.35 o 
  -5   4  11        5.86        4.98      0.37 o 
  -4   4  11        1.68        1.73      0.34 o 
  -7   5  11        0.05        0.06      0.33 o 
  -6   5  11        3.22        3.48      0.42 o 
  -2  -7  12        1.36        1.23      0.57 o 
  -1  -7  12       13.53       13.85      0.69 o 
  -4  -6  12        2.51        2.54      0.60 o 
  -3  -6  12        6.87        7.27      0.65 o 
  -2  -6  12        1.27        1.36      0.60 o 
  -1  -6  12        6.43        4.33      0.49 o 
   0  -6  12        2.17        3.21      0.43 o 
  -5  -5  12       20.04       20.74      1.26 o 
  -4  -5  12        4.21        5.12      1.11 o 
  -3  -5  12       11.00        8.32      0.52 o 
  -2  -5  12       12.46       12.41      0.56 o 
  -1  -5  12        1.76        1.98      0.51 o 
   0  -5  12        2.64        1.46      0.41 o 
   1  -5  12        0.65        1.11      0.43 o 
  -6  -4  12       31.57       28.11      0.59 o 
  -5  -4  12        6.42        6.32      0.84 o 
  -4  -4  12        0.26       -0.01      0.42 o 
  -3  -4  12        0.00        0.14      0.39 o 
  -2  -4  12       13.64       12.00      0.94 o 
  -1  -4  12        0.51        0.89      0.40 o 
   0  -4  12        0.58        0.58      0.66 o 
   1  -4  12        4.36        4.90      0.44 o 
  -7  -3  12       12.09       14.67      0.94 o 
  -6  -3  12        5.89        6.20      0.73 o 
  -5  -3  12        0.83        0.59      0.46 o 
  -4  -3  12        3.98        3.83      0.46 o 
  -3  -3  12        0.25        1.22      0.36 o 
  -2  -3  12        0.50        0.75      0.46 o 
  -1  -3  12        0.66        0.81      0.37 o 
   0  -3  12        0.37        1.24      0.41 o 
  -7  -2  12        1.55        1.14      0.41 o 
  -6  -2  12        1.51        1.64      0.38 o 
  -5  -2  12        3.89        4.13      0.38 o 
  -4  -2  12        4.07        3.97      0.38 o 
  -3  -2  12        0.98        1.50      0.40 o 
  -2  -2  12        1.49        1.74      0.41 o 
  -1  -2  12        4.03        5.08      0.53 o 
   0  -2  12        0.20        0.77      0.46 o 
  -8  -1  12        0.04        0.44      0.47 o 
  -7  -1  12        0.58        1.28      0.37 o 
  -6  -1  12       11.30        9.85      0.41 o 
  -5  -1  12        1.03        2.06      0.40 o 
  -4  -1  12        0.14        0.49      0.35 o 
  -3  -1  12        5.62        5.74      0.42 o 
  -2  -1  12        2.95        3.12      0.46 o 
  -1  -1  12       10.55        8.93      0.54 o 
  -8   0  12        1.18        1.37      0.42 o 
  -7   0  12        2.48        2.36      0.35 o 
  -6   0  12        1.63        2.02      0.41 o 
  -5   0  12        1.82        1.21      0.36 o 
  -4   0  12        0.16       -0.05      0.33 o 
  -3   0  12       28.49       30.56      1.34 o 
  -2   0  12       14.16       13.67      1.11 o 
  -1   0  12        1.71        1.61      0.37 o 
  -8   1  12        4.65        4.26      0.36 o 
  -7   1  12       15.91       14.31      0.64 o 
  -6   1  12        0.19       -0.08      0.36 o 
  -5   1  12        1.59        1.62      0.36 o 
  -4   1  12       20.91       18.28      0.97 o 
  -3   1  12       19.06       19.51      0.48 o 
  -2   1  12        7.51        6.76      0.36 o 
  -8   2  12        0.94        1.21      0.33 o 
  -7   2  12        0.23        0.89      0.31 o 
  -6   2  12        0.11        0.74      0.33 o 
  -5   2  12        0.13        0.46      0.37 o 
  -4   2  12        0.12        0.32      0.46 o 
  -3   2  12        6.68        5.52      1.06 o 
  -7   3  12        0.06        0.49      0.42 o 
  -6   3  12        0.10       -0.18      0.42 o 
  -5   3  12        0.25        0.97      0.49 o 
  -4  -4  13        1.37        1.93      0.54 o 
  -3  -4  13        5.61        5.59      0.56 o 
  -5  -3  13        0.27        0.47      0.46 o 
  -4  -3  13        1.02        0.90      0.35 o 
  -3  -3  13        0.58        0.85      0.48 o 
  -2  -3  13        0.08        0.57      0.48 o 
  -5  -2  13        0.00        0.11      0.37 o 
  -4  -2  13        1.12        1.52      0.35 o 
  -3  -2  13        1.06        1.44      0.42 o 
  -6  -1  13        1.58        0.64      0.40 o 
  -5  -1  13        0.02        0.19      0.38 o 
  -4  -1  13        2.73        3.71      0.49 o 
  -3  -1  13        0.00        0.51      0.42 o 
  -5   0  13        1.23        2.22      0.34 o 
                                                 
